# Supplementary material for: A Global Model for Bankruptcy Prediction
Source: PLoS One. 2016 Nov 23;11(11):e0166693. doi: 10.1371/journal.pone.0166693 (PMC5120822; doi:10.1371/journal.pone.0166693)
Supplement: S1 File — Variables of bankrupt/non-bankrupt Asian firms in t-1. (XLSX) [file pone.0166693.s001.xlsx]

## Sheet: Hoja1
A Global Model for Bankruptcy Prediction. Data and Sample.
Country	Inactive Company Marker	Inactive Company Marker (Date)	V1	V2	V3	V4	V5	V6	V7	V8	V9	V10	V11	Dependent Variable (Bankruptcy)
Japan	0	@NA	,04500	1,33000	,17000	,15000	,04300	1,18700	1,01100	,14600	,68500	,13500	15	0
Japan	0	@NA	,02200	1,18900	,09700	,05000	,04500	,75600	,88200	,32800	,60900	,06400	15	0
Japan	0	@NA	,06800	2,19400	,44100	,85700	,11100	1,16200	1,74000	,09400	,81100	,11200	20	0
Japan	0	@NA	,03000	2,23200	,35800	,41800	,06000	1,04000	2,06000	,01600	,64800	,05800	20	0
Japan	0	@NA	,03500	1,96500	,32800	,43700	,06000	,88700	1,50400	,00200	,66800	,06400	20	0
Japan	0	@NA	,03400	1,61100	,22500	,42500	,05500	,85400	1,27300	,11600	,59500	,06100	20	0
Japan	0	@NA	,00700	1,04100	,02700	,02900	,02200	1,17900	,91000	,23900	,67600	,03100	20	0
Japan	0	@NA	,04400	1,49000	,26500	,10900	,07400	2,05800	1,33600	,36800	,80400	,17500	20	0
Japan	0	@NA	,01300	1,11600	,06800	,06000	,02300	,91800	,76700	,24600	,65600	,05900	20	0
Japan	0	@NA	,03000	1,47800	,23300	,10700	,05000	,84500	1,09900	,27200	,72000	,08200	20	0
Japan	0	@NA	,05900	1,32600	,14600	-,05800	,06200	,82400	,59900	,39100	,59300	,29200	20	0
Japan	0	@NA	,05500	1,57100	,22400	,38400	,10100	1,20200	1,03700	,08500	,61600	,09400	20	0
Japan	0	@NA	,05200	,93200	-,01500	,16400	,08000	,57700	,88900	,62700	,20500	,20900	20	0
Japan	0	@NA	,05000	1,25100	,13300	,12200	,05300	,72500	1,05300	,12900	,66300	,13600	25	0
Japan	0	@NA	,02200	1,44800	,15200	,21900	,06000	1,10800	,69200	,22600	,49100	,04400	25	0
Japan	0	@NA	,02900	1,77600	,20500	,22500	,04100	,95800	1,15600	,20200	,46800	,05400	25	0
Japan	0	@NA	,06900	1,70400	,18700	,47900	,17900	1,36400	1,28200	,13800	,45200	,10900	25	0
Japan	0	@NA	,04100	1,60200	,32300	,34200	,07100	3,08800	1,22600	,01200	,85900	,09400	25	0
Japan	0	@NA	,05400	1,72900	,23400	,57100	,07000	2,01800	1,27100	,07800	,55500	,08700	25	0
Japan	0	@NA	,01500	1,56600	,22000	,32800	,02900	,84100	1,27900	,43100	,60900	,03600	25	0
Japan	0	@NA	,09000	3,03200	,45200	,26100	,16200	1,81200	1,09400	,41800	,67400	,19600	25	0
Japan	0	@NA	,02100	2,80800	,38500	,36100	,03900	,65300	2,43200	,39100	,59700	,04400	25	0
Japan	0	@NA	,01700	,84500	-,03500	,11200	,03300	,50100	,55300	,36900	,18900	,05600	25	0
Japan	0	@NA	,07200	1,08600	,03400	,31200	,06100	,94800	,42000	,19000	,43000	,13100	25	0
Japan	0	@NA	,03700	,80400	-,06300	,30300	,07100	2,32300	,47600	,16400	,25700	,07700	30	0
Japan	0	@NA	,00300	,59100	-,18400	,29800	,03300	1,07900	,28000	,59500	,26600	,01200	30	0
Japan	0	@NA	,00800	1,66700	,15300	,28400	,01400	,45800	1,43300	,12000	,38200	,01000	45	0
Japan	0	@NA	,00900	1,98500	,27000	,16900	,01300	,89100	1,35100	,13900	,54400	,01600	45	0
Japan	0	@NA	,03900	1,38600	,16700	,32400	,05500	1,01800	,92800	,20500	,59800	,08700	45	0
Japan	0	@NA	,05600	1,25500	,10400	-,05200	,05800	,67500	1,09000	,58600	,51100	,19900	45	0
Korea	0	@NA	-,02000	1,16000	,11700	,00000	-,03700	1,86300	,38400	,38000	,84500	-,15800	25	0
Korea	0	@NA	,05500	1,24300	,05600	,00000	,07200	,63700	,92500	,23000	,28700	,09500	45	0
Singapore	0	@NA	,01200	2,02300	,48800	-,24800	,01600	1,94600	1,51600	,00000	,96500	,02300	25	0
Taiwan	0	@NA	,04000	1,53900	,23200	,06500	,06400	1,14200	,92100	,23600	,66400	,07800	45	0
Japan	2	1999-07-01	-,02600	,88200	-,07200	-,11000	,01400	,39900	,50900	,70300	,53900	-,15100	15	1
Japan	2	2000-07-01	-1,33100	,46700	-,43700	-1,54200	-,17800	,77400	,33800	,69400	,38300	-19,06300	15	1
Japan	2	2002-05-01	-,14500	,31700	-,63200	-,50600	-,07000	1,15500	,19500	,87700	,29400	,83000	20	1
Japan	2	2008-11-01	-,90300	,50500	-,82500	-,86400	-,49400	1,30500	,42000	,62500	,84000	1,26900	20	1
Japan	2	2009-03-01	-,13900	,95200	-,04100	-,14000	-,00800	1,43500	,84300	,25900	,80900		20	1
Japan	2	Dec08	-,10000	,96800	-,02300	,07600	-,06200	,92400	,48500	,16400	,69800	-,63200	20	1
Japan	2	Dec08	-,06200	,89100	-,07100	-,04000	,00200	1,48900	,43000	,23500	,58100	-,43800	20	1
Japan	2	2002-02-01	-,01000	,63300	-,33900	-,09400	,01100	1,20200	,39600	,43100	,58400	-,64300	20	1
Japan	2	2002-02-01	,01300	1,79100	,33200	,20300	,04100	,83900	1,57300	,44600	,75200	,03100	20	1
Japan	2	2009-02-01	,00200	1,41300	,22700	,05000	,01800	,68900	1,06600	,41800	,77600	,00500	20	1
Japan	2	2001-06-01	-,11100	,75100	-,19100	-,24800	-,00900	,52300	,29100	,64700	,57400		20	1
Japan	2	Jan09	,00300	1,14900	,10200	,06300	,01500	1,37800	,85900	,32500	,78900	,02300	20	1
Japan	2	2013-09-01	-1,80600	,07900				1,63600	,07100		,18900	1,05200	20	1
Japan	2	Apr02	-,06200	1,38700	,22300	-,05300	-,04100	1,46200	,97600	,00900	,80000	-,19900	25	1
Japan	2	2009-03-01	-,04400	1,26600	,13100	,02300	,00800	,83800	,46400	,39600	,62200	-,11300	25	1
Japan	2	2008-06-01	,10600	1,20400	,07500	-,29100	-,04300	,73800	,50100	,21700	,44300	,29600	25	1
Japan	2	2005-05-01	-,12700	,71800	-,13300	,04700	-,03800	2,16600	,51100	,20300	,33700	-,92700	25	1
Japan	2	2003-03-01	-,07800	,36400	-,70100	-,79800	-,00400	,53900	,15500	,98200	,40100	,27600	25	1
Japan	2	2002-02-01	-,23300	,93200	-,03000	,04700	-,09000	,63500	,49400	,29800	,41300	-,49600	25	1
Japan	2	Dec00	,01400	,59600	-,28800	-,20100	-,04300	1,01900	,44200	,41100	,42500	,08500	25	1
Japan	2	Dec01	-,04700	,57100	-,17900	-,05200	,01000	,93600	,35100	,60900	,23800	-,83000	25	1
Japan	2	2000-05-01	-,24800	,19100	-,65200	-,29000	-,01600	1,02300	,07900	,88200	,15400	1,02100	25	1
Japan	2	2000-10-01	-,82900	,25400	-1,24500	-,95300	,00300	,94700	,20500	1,53200	,42300	1,12800	25	1
Japan	2	2002-03-01	-,28500	,23100	-,66500	-,05300	-,03900	,63000	,09400	,73900	,20000		25	1
Japan	2	2000-10-01	-,02600	,39100	-,76400	-,56400	,00900	1,08100	,19500	1,05300	,49200	,06900	30	1
Japan	2	2005-11-01	,01900	1,24500	,11800	,13400	,00300	,36500	1,00900	,69000	,59900	,09500	30	1
Japan	2	2012-09-01	-,23700	,29100	-,50400	-1,66500	-,01500		,27100	,69500	,20700	1,76700	45	1
Japan	2	2010-11-01	-,17500	1,82900	,32500	-,18500	-,06500	1,54000	1,50600	,25900	,71700	-,56000	45	1
Japan	2	2002-11-01	,16700	1,21500	,12500	-,17100	,15000	2,77700	,84200	,46200	,70600	,74600	45	1
Japan	2	2012-03-01	,00200	1,05400	,01600	,00400	,04100	,58500	,76700	,46100	,31600	,00700	45	1
Korea	2	2010-09-01	-,43600	1,20500	,12200	-,04900	-,11500	1,18500	,83700	,27400	,71700	-,98800	45	1
Korea	2	Apr10	-,15100	1,42900	,21500	,00000	-,12900	,67500	,89500	,24900	,71500	-,39000	25	1
Singapore	2	1997-10-01	-,06400	,57200	-,20300	-,10900	,18300	,55800	,47400	,62300	,27100	-,31800	25	1
Taiwan	2	2004-06-01	,00400	2,94800	,29000	,01000	,02000	,27800	2,47600	,49000	,43900	,01000	45	1
Japan	2	Aug98	-,04100	,83300	-,16000	-,07700	,01100	1,48600	,69200	,72600	,79500	1,66800	15	1
Korea	2	Apr09	-,79800	,80800	-,16600	,00000	-,05300	,41100	,04700	,46400	,69700		20	1
Japan	2	2010-06-01	,01800	2,36800	,57100	,06200	,08500	,40600	2,05200	,43900	,98800	,03800	45	1
Japan	2	2009-02-01	-,33700	,88500	-,05500	-,19400	-,17800	,33400	,19500	,55700	,42200	-1,05500	45	1
Japan	2	1998-03-01	,00200	1,27500	,20400	,01300	,01100	,98500	1,21600	,74300	,94600	,02000	30	1
Japan	2	2001-03-01	-,44400	,29700	-,87900	-,50400	-,17200	1,72000	,08800	1,20200	,37200		25	1
Japan	2	2009-09-01	-,02900	,71000	-,17600	-,13500	-,01900	1,82100	,40100	,28200	,43100	-,10700	25	1
Japan	2	2010-11-01	-,40700	,32400	-,53900	-1,72300	-,36800	,99300	,22300	,43500	,25800	-2,31500	25	1
Japan	2	Dec02	-,04900	,51700	-,42200	-,00100	,00100	,86100	,35100	,65100	,45100	-,54400	25	1
Japan	2	2008-09-01	-,01400	1,44300	,27100	,06000	,00200	,97000	,06600	,77100	,88200	-,07700	25	1
Japan	2	2001-06-01		,50600	-,54500		,13500	2,00300	,17500		,55900	1,86600	20	1
Japan	2	2001-05-01	-1,01400	,68800	-,31500	-,99900	-,14400	1,36600	,50200	,76600	,69500	1,18600	20	1
Japan	2	Dec12	-,12900	1,54500	,24600	,00700	-,19000	1,11400	1,29600	,02000	,69900	-,28000	20	1
Japan	2	Jan09	-1,62500	,34200	-,87100	-1,53400	-,08000	1,71200	,16100	1,57000	,45200	1,42000	20	1
Korea	0	@NA	-,02200	3,96000	,34900	,00100	,08800	,52100	3,01000	,39800	,46700	-,04700	20	0
Japan	0	@NA	-,02400	1,68300	,29100	,08800	,00300	,82800	1,17300	,20600	,71600	-,05500	45	0
Japan	0	@NA	-,01000	1,40700	,21100	,16300	,01400	1,05700	,88400	,47300	,72800	-,02400	45	0
Japan	0	@NA	-,00700	1,84200	,31700	,32900	,02100	1,69500	1,23000	,33600	,69300	-,01700	30	0
Japan	0	@NA	,06400	,84500	-,06400	,25100	,02500	2,34900	,26000	,14800	,35000	,15500	25	0
Japan	0	@NA	,03600	3,53600	,34900	,41600	,04800	,62100	2,72900	,01900	,48600	,04300	25	0
Japan	0	@NA	,06800	1,12200	,03000	,40800	,13500	,92000	,99000	,34400	,27200	,15700	25	0
Japan	0	@NA	,02700	3,16300	,45500	,35000	,04800	,61500	1,52600	,27600	,66500	,04400	25	0
Japan	0	@NA	,00500	1,36000	,13000	,10600	,03300	,75900	,53000	,26700	,49200	,01600	25	0
Japan	0	@NA	,00500	1,11600	,04800	-,07400	,02100	1,13500	,91700	,54200	,46000	,03000	20	0
Japan	0	@NA	,03500	1,83300	,31200	,33900	,04300	,83800	1,41200	,22100	,68600	,08500	20	0
Japan	0	@NA	,03600	1,57800	,24600	,38200	,05600	,96200	1,21600	,02000	,67100	,07400	20	0
Japan	0	@NA	,07000	1,91700	,33400	,34100	,10900	1,16000	1,51100	,03000	,69900	,11300	20	0
Japan	0	@NA	,03000	1,35900	,12000	,30800	,05100	,92600	,68700	,21200	,45500	,06600	15	0
