# Supplementary material for: A Global Model for Bankruptcy Prediction
Source: PLoS One. 2016 Nov 23;11(11):e0166693. doi: 10.1371/journal.pone.0166693 (PMC5120822; doi:10.1371/journal.pone.0166693)
Supplement: S2 File — Variables of bankrupt/non-bankrupt Asian firms in t-2. (XLSX) [file pone.0166693.s002.xlsx]

## Sheet: Hoja1
A Global Model for Bankruptcy Prediction. Data and Sample.
Country	Inactive Company Marker	Inactive Company Marker (Date)	V1	V2	V3	V4	V5	V6	V7	V8	V9	V10	V11	Dependent Variable (Bankruptcy)
Japan	0	@NA	,04500	1,33000	,17000	,15000	,04300	1,18700	1,01100	,14600	,68500	,13500	15	0
Japan	0	@NA	,02200	1,18900	,09700	,05000	,04500	,75600	,88200	,32800	,60900	,06400	15	0
Japan	0	@NA	,06800	2,19400	,44100	,85700	,11100	1,16200	1,74000	,09400	,81100	,11200	20	0
Japan	0	@NA	,03500	1,96500	,32800	,43700	,06000	,88700	1,50400	,00200	,66800	,06400	20	0
Japan	0	@NA	,03400	1,61100	,22500	,42500	,05500	,85400	1,27300	,11600	,59500	,06100	20	0
Japan	0	@NA	,00700	1,04100	,02700	,02900	,02200	1,17900	,91000	,23900	,67600	,03100	20	0
Japan	0	@NA	,04400	1,49000	,26500	,10900	,07400	2,05800	1,33600	,36800	,80400	,17500	20	0
Japan	0	@NA	,01300	1,11600	,06800	,06000	,02300	,91800	,76700	,24600	,65600	,05900	20	0
Japan	0	@NA	,03500	1,83300	,31200	,33900	,04300	,83800	1,41200	,22100	,68600	,08500	20	0
Japan	0	@NA	,05900	1,32600	,14600	-,05800	,06200	,82400	,59900	,39100	,59300	,29200	20	0
Japan	0	@NA	,05500	1,57100	,22400	,38400	,10100	1,20200	1,03700	,08500	,61600	,09400	20	0
Japan	0	@NA	,00500	1,11600	,04800	-,07400	,02100	1,13500	,91700	,54200	,46000	,03000	20	0
Japan	0	@NA	,05200	,93200	-,01500	,16400	,08000	,57700	,88900	,62700	,20500	,20900	20	0
Japan	0	@NA	,05000	1,25100	,13300	,12200	,05300	,72500	1,05300	,12900	,66300	,13600	25	0
Japan	0	@NA	,02700	3,16300	,45500	,35000	,04800	,61500	1,52600	,27600	,66500	,04400	25	0
Japan	0	@NA	,02200	1,44800	,15200	,21900	,06000	1,10800	,69200	,22600	,49100	,04400	25	0
Japan	0	@NA	,02900	1,77600	,20500	,22500	,04100	,95800	1,15600	,20200	,46800	,05400	25	0
Japan	0	@NA	,06900	1,70400	,18700	,47900	,17900	1,36400	1,28200	,13800	,45200	,10900	25	0
Japan	0	@NA	,04100	1,60200	,32300	,34200	,07100	3,08800	1,22600	,01200	,85900	,09400	25	0
Japan	0	@NA	,03600	3,53600	,34900	,41600	,04800	,62100	2,72900	,01900	,48600	,04300	25	0
Japan	0	@NA	,01500	1,56600	,22000	,32800	,02900	,84100	1,27900	,43100	,60900	,03600	25	0
Japan	0	@NA	,09000	3,03200	,45200	,26100	,16200	1,81200	1,09400	,41800	,67400	,19600	25	0
Japan	0	@NA	,02100	2,80800	,38500	,36100	,03900	,65300	2,43200	,39100	,59700	,04400	25	0
Japan	0	@NA	,01700	,84500	-,03500	,11200	,03300	,50100	,55300	,36900	,18900	,05600	25	0
Japan	0	@NA	,06400	,84500	-,06400	,25100	,02500	2,34900	,26000	,14800	,35000	,15500	25	0
Japan	0	@NA	-,00700	1,84200	,31700	,32900	,02100	1,69500	1,23000	,33600	,69300	-,01700	30	0
Japan	0	@NA	,00300	,59100	-,18400	,29800	,03300	1,07900	,28000	,59500	,26600	,01200	30	0
Japan	0	@NA	,00800	1,66700	,15300	,28400	,01400	,45800	1,43300	,12000	,38200	,01000	45	0
Japan	0	@NA	,00900	1,98500	,27000	,16900	,01300	,89100	1,35100	,13900	,54400	,01600	45	0
Japan	0	@NA	,03900	1,38600	,16700	,32400	,05500	1,01800	,92800	,20500	,59800	,08700	45	0
Japan	0	@NA	,05600	1,25500	,10400	-,05200	,05800	,67500	1,09000	,58600	,51100	,19900	45	0
Korea	0	@NA	-,02000	1,16000	,11700	,00000	-,03700	1,86300	,38400	,38000	,84500	-,15800	25	0
Korea	0	@NA	,05500	1,24300	,05600	,00000	,07200	,63700	,92500	,23000	,28700	,09500	45	0
Singapore	0	@NA	,01200	2,02300	,48800	-,24800	,01600	1,94600	1,51600	,00000	,96500	,02300	25	0
Japan	2	2012-09-01	-,06900	,40200	-,37600		,01500	2,03500	,37300	,60800	,25200		45	1
Japan	2	2005-05-01	-,02000	,84100	-,05900	,13600	,02500	2,12800	,55000	,21600	,31400	-,09600	25	1
Singapore	2	1997-10-01	,01500	1,43900	,10700	,13300	,03400	,68500	1,19400	,54700	,34900	,03800	25	1
Japan	2	2008-11-01	,00300	1,00800	,00700	,02000	,01600	1,29400	,91300	,32600	,88400	,03200	20	1
Japan	2	2010-06-01	,03500	2,61800	,60600	,05600	,07900	,41500	2,28300	,42300	,98000	,07000	45	1
Japan	2	2001-06-01	,01400		,44400	-,17000	,04500	,54500		,49300	,58800	,03700	20	1
Japan	2	2001-05-01	,00200	,92700	-,05100	,00600	-,01200	,69100	,73100	,59500	,64600	,02800	20	1
Japan	2	2002-11-01	-,02900	,89800	-,08100	-,17500	-,02300	1,39800	,54700	,63000	,71000	-,53800	45	1
Korea	2	2010-09-01	-,10700	1,58500	,28900	-,02800	-,00300	1,14300	1,22200	,21600	,78400	-,24800	45	1
Japan	2	2002-02-01	-,07200	1,08300	,02800	,21900	-,06800	,53100	,60000	,25100	,36100	-,13200	25	1
Japan	2	2003-03-01	-,06600	,42800	-,57300		-,01400	,52800	,17600	,88900	,42900	,36000	25	1
Japan	2	Dec02	,00100	,62900	-,31100	,03900	,01400	,79300	,44600	,57200	,52800	,00500	25	1
Japan	2	2001-03-01	-,10900	,84000	-,08500	-,04100	-,07600	1,51200	,15200	,44800	,44400	-,85400	25	1
Japan	2	Jan09	-,05900	,87800	-,06900	,03000	-,01600	,74000	,59200	,51500	,49700	-,34800	20	1
Japan	2	Dec01	-,00300	,64300	-,14800	,00200	,00500	1,01800	,38700	,59100	,26700	-,02900	25	1
Japan	2	2000-05-01	,00100	,35700	-,38100	-,06700	,00900	,99500	,17900	,75000	,21200	,25900	25	1
Japan	2	2002-02-01	,01200	1,58100	,26800	,20900	,04000	1,02900	1,42200	,44600	,72900	,02700	20	1
Japan	2	Dec08	-,02300	1,24900	,12700	,27500	-,03000	1,10300	,71600	,00000	,63600	-,06100	20	1
Japan	2	Dec12	,07300	1,77400	,35000	,11200	-,33400	1,06400	1,73900	,02600	,80200	,19000	20	1
Japan	2	2005-11-01	,01200	,84800	-,08100	,11500	,00800	,38100	,64300	,71000	,45200	,06100	30	1
Japan	2	1999-07-01	-,00400	1,09500	,04700	-,07200	,02200	,40200	,68500	,67600	,54400	-,02300	15	1
Japan	2	2009-02-01	,07200	1,32000	,18300	,06800	,05600	,75500	,89800	,31300	,75300	,18600	20	1
Japan	2	Apr02	,01000	1,54600	,29900	,00800	,00600	1,83900	1,19100	,00900	,84600	,02800	25	1
Japan	2	2009-09-01	,00500	,86700	-,07900	-,09100	-,02400	1,87500	,47600	,25400	,51100	,01800	25	1
Japan	2	2000-10-01	-,07500	,34100	-,60600	-,06600	,00100	,49300	,29600	,84800	,31300		25	1
Japan	2	2008-09-01	,03800	1,59700	,34300	,10100	,07600	1,24200	,20700	,67700	,91600	,15700	25	1
Korea	2	Apr10		1,07900	,04600	-,06200	-,10100	1,26300	,39600	,39400	,63400	-1,19700	25	1
Japan	2	Jan09	-,01100	1,11700	,08200	,05700	,02200	1,41700	,84200	,32200	,77600	-,07500	20	1
Japan	2	2010-11-01	,01900	1,65400	,33700	-,45500	,02400	1,37100	1,44600	,21700	,85200	,05000	45	1
Japan	2	2009-03-01	,01100	1,39300	,17200	,06900	,05000	,86400	,56800	,34400	,60900	,02400	25	1
Japan	2	2008-06-01	-,06900	,84800	-,07900	-,37500	-,04500	,69100	,45200	,34700	,44400	-,33100	25	1
Japan	2	1998-03-01	,00200	1,33700	,23800	,01400	,01200	1,01000	1,27600	,75100	,94500	,01600	30	1
Japan	2	2000-07-01	-,11700	,66500	-,07500	-,10100	-,08800	,33700	,32400	,25300	,14900	-,29900	15	1
Japan	2	Dec08	,00300	,92600	-,04500	,02400	,01700	1,13400	,54700	,23700	,56100	,01700	20	1
Korea	2	Apr09	-,08800	1,38200	,19800	,00000	-,02300	,40400	,58400	,40900	,71800	-,18600	20	1
Taiwan	2	2004-06-01	,04400	2,10300	,21800	,03000	,05000	,38200	1,73300	,41200	,41500	,09700	45	1
Japan	2	Aug98	-,00600	,88200	-,10700	-,03200	,01100	1,36800	,72400	,69400	,80300	-,43700	15	1
Japan	2	2000-10-01	-,26400	,47600	-,52600	-,55900	-,20900	1,21300	,27800	1,05500	,47700	,76600	30	1
Japan	2	2010-11-01	-,94300	,49300	-,32900	-1,27100	-,67900	1,24700	,30400	,17600	,32000	-2,80500	25	1
Japan	2	2001-06-01	-,02300	,90500	-,06500	-,09500	,00400	,61800	,40300	,56400	,62200	-,15500	20	1
Japan	2	2002-03-01	-,05100	,62800	-,16300	,16800	-,00500	,60700	,25500	,49000	,27600	-,18100	25	1
Japan	2	Dec00	-,19500	,56800	-,38500	-,22800	-,10200	1,10500	,38800	,52100	,50700	-2,20800	25	1
Japan	2	2002-02-01	-,04200	,65200	-,31100	-,07900	,01100	1,04000	,41500	,44600	,58200	-1,49900	20	1
Japan	2	2012-03-01	,00300	1,19000	,05500	-,15000	,02800	,49300	,88400	,53300	,34400	,01200	45	1
Japan	2	2002-05-01	-,02800	,41900	-,46200	-,31300	-,02600	1,24500	,25100	,71400	,33400		20	1
Japan	2	2009-02-01	,04800	1,48300	,17400	,08600	,09900	,45100	,92100	,47200	,53600	,12100	45	1
Japan	2	2009-03-01	-,01300	1,06500	,04700	-,00800	-,01000	1,32000	,87000	,21200	,76900	-,08100	20	1
Japan	2	2013-09-01	-,09000	,18000	-,70100		-,04600	,68200	,10900	,84500	,15400		20	1
Taiwan	0	@NA	,04000	1,53900	,23200	,06500	,06400	1,14200	,92100	,23600	,66400	,07800	45	0
Korea	0	@NA	-,02200	3,96000	,34900	,00100	,08800	,52100	3,01000	,39800	,46700	-,04700	20	0
Japan	0	@NA	-,02400	1,68300	,29100	,08800	,00300	,82800	1,17300	,20600	,71600	-,05500	45	0
Japan	0	@NA	-,01000	1,40700	,21100	,16300	,01400	1,05700	,88400	,47300	,72800	-,02400	45	0
Japan	0	@NA	,03700	,80400	-,06300	,30300	,07100	2,32300	,47600	,16400	,25700	,07700	30	0
Japan	0	@NA	,07200	1,08600	,03400	,31200	,06100	,94800	,42000	,19000	,43000	,13100	25	0
Japan	0	@NA	,05400	1,72900	,23400	,57100	,07000	2,01800	1,27100	,07800	,55500	,08700	25	0
Japan	0	@NA	,06800	1,12200	,03000	,40800	,13500	,92000	,99000	,34400	,27200	,15700	25	0
Japan	0	@NA	,00500	1,36000	,13000	,10600	,03300	,75900	,53000	,26700	,49200	,01600	25	0
Japan	0	@NA	,03000	1,47800	,23300	,10700	,05000	,84500	1,09900	,27200	,72000	,08200	20	0
Japan	0	@NA	,03600	1,57800	,24600	,38200	,05600	,96200	1,21600	,02000	,67100	,07400	20	0
Japan	0	@NA	,03000	2,23200	,35800	,41800	,06000	1,04000	2,06000	,01600	,64800	,05800	20	0
Japan	0	@NA	,07000	1,91700	,33400	,34100	,10900	1,16000	1,51100	,03000	,69900	,11300	20	0
Japan	0	@NA	,03000	1,35900	,12000	,30800	,05100	,92600	,68700	,21200	,45500	,06600	15	0
