# Supplementary material for: A Global Model for Bankruptcy Prediction
Source: PLoS One. 2016 Nov 23;11(11):e0166693. doi: 10.1371/journal.pone.0166693 (PMC5120822; doi:10.1371/journal.pone.0166693)
Supplement: S3 File — Variables of bankrupt/non-bankrupt Asian firms in t-3. (XLSX) [file pone.0166693.s003.xlsx]

## Sheet: Hoja1
A Global Model for Bankruptcy Prediction. Data and Sample.
Country	Inactive Company Marker	Inactive Company Marker (Date)	V1	V2	V3	V4	V5	V6	V7	V8	V9	V10	V11	Dependent Variable (Bankruptcy)
Japan	0	@NA	,04500	1,33000	,17000	,15	,04300	1,18700	1,01100	,14600	,68500	,13500	15	0
Japan	0	@NA	,02200	1,18900	,09700	,05	,04500	,75600	,88200	,32800	,60900	,06400	15	0
Japan	0	@NA	,06800	2,19400	,44100	,86	,11100	1,16200	1,74000	,09400	,81100	,11200	20	0
Japan	0	@NA	,03600	1,57800	,24600	,38	,05600	,96200	1,21600	,02000	,67100	,07400	20	0
Japan	0	@NA	,03500	1,96500	,32800	,44	,06000	,88700	1,50400	,00200	,66800	,06400	20	0
Japan	0	@NA	,03400	1,61100	,22500	,43	,05500	,85400	1,27300	,11600	,59500	,06100	20	0
Japan	0	@NA	,00700	1,04100	,02700	,03	,02200	1,17900	,91000	,23900	,67600	,03100	20	0
Japan	0	@NA	,04400	1,49000	,26500	,11	,07400	2,05800	1,33600	,36800	,80400	,17500	20	0
Japan	0	@NA	,01300	1,11600	,06800	,06	,02300	,91800	,76700	,24600	,65600	,05900	20	0
Japan	0	@NA	,03500	1,83300	,31200	,34	,04300	,83800	1,41200	,22100	,68600	,08500	20	0
Japan	0	@NA	,05900	1,32600	,14600	-,06	,06200	,82400	,59900	,39100	,59300	,29200	20	0
Japan	0	@NA	,05500	1,57100	,22400	,38	,10100	1,20200	1,03700	,08500	,61600	,09400	20	0
Japan	0	@NA	,00500	1,11600	,04800	-,07	,02100	1,13500	,91700	,54200	,46000	,03000	20	0
Japan	0	@NA	,05200	,93200	-,01500	,16	,08000	,57700	,88900	,62700	,20500	,20900	20	0
Japan	0	@NA	,05000	1,25100	,13300	,12	,05300	,72500	1,05300	,12900	,66300	,13600	25	0
Japan	0	@NA	,02200	1,44800	,15200	,22	,06000	1,10800	,69200	,22600	,49100	,04400	25	0
Japan	0	@NA	,02900	1,77600	,20500	,23	,04100	,95800	1,15600	,20200	,46800	,05400	25	0
Japan	0	@NA	,06900	1,70400	,18700	,48	,17900	1,36400	1,28200	,13800	,45200	,10900	25	0
Japan	0	@NA	,04100	1,60200	,32300	,34	,07100	3,08800	1,22600	,01200	,85900	,09400	25	0
Japan	0	@NA	,03600	3,53600	,34900	,42	,04800	,62100	2,72900	,01900	,48600	,04300	25	0
Japan	0	@NA	,01500	1,56600	,22000	,33	,02900	,84100	1,27900	,43100	,60900	,03600	25	0
Japan	0	@NA	,09000	3,03200	,45200	,26	,16200	1,81200	1,09400	,41800	,67400	,19600	25	0
Japan	0	@NA	,02100	2,80800	,38500	,36	,03900	,65300	2,43200	,39100	,59700	,04400	25	0
Japan	0	@NA	,01700	,84500	-,03500	,11	,03300	,50100	,55300	,36900	,18900	,05600	25	0
Japan	0	@NA	,06400	,84500	-,06400	,25	,02500	2,34900	,26000	,14800	,35000	,15500	25	0
Japan	0	@NA	,00300	,59100	-,18400	,30	,03300	1,07900	,28000	,59500	,26600	,01200	30	0
Japan	0	@NA	,00800	1,66700	,15300	,28	,01400	,45800	1,43300	,12000	,38200	,01000	45	0
Japan	0	@NA	-,01000	1,40700	,21100	,16	,01400	1,05700	,88400	,47300	,72800	-,02400	45	0
Japan	0	@NA	,03900	1,38600	,16700	,32	,05500	1,01800	,92800	,20500	,59800	,08700	45	0
Japan	0	@NA	-,02400	1,68300	,29100	,09	,00300	,82800	1,17300	,20600	,71600	-,05500	45	0
Korea	0	@NA	-,02000	1,16000	,11700	,00	-,03700	1,86300	,38400	,38000	,84500	-,15800	25	0
Korea	0	@NA	-,02200	3,96000	,34900	,00	,08800	,52100	3,01000	,39800	,46700	-,04700	20	0
Japan	2	2013-09-01	-,14000	,27300	-,47300	-,41	-,02600	,83400	,18500	,76800	,17700	-1,30400	20	1
Japan	2	2012-09-01		,22800	-,41800		-,04800	1,49500	,21100	,56100	,12300		45	1
Japan	2	1999-07-01	-,00600	1,39300	,15500	-,07	,00900	,36400	,88300	,67500	,55100	-,03500	15	1
Japan	2	2000-07-01	-,16100	,94600	-,01200	,02	-,07100	,37200	,57400	,31400	,21700	-,31400	15	1
Japan	2	2002-05-01	-,05600	,57500	-,30300	-,26	-,03400	1,31700	,36000	,62900	,41100		20	1
Japan	2	Dec12	,01700	,87400	-,07500	,02	,04500	,92300	,84200	,61400	,51800	,12400	20	1
Japan	2	2009-03-01	-,01300	,98400	-,01200	,01	,01900	1,36200	,72600	,27200	,72700	-,09000	20	1
Japan	2	Dec08	,00000	1,33900	,16000	,30	,00300	1,01700	,87900	,00000	,63300	-,00100	20	1
Japan	2	Dec08	-,03800	1,04100	,02100	,03	,02000	1,16100	,51600	,29300	,54500	-,17700	20	1
Japan	2	2002-02-01	-,00900	,75800	-,20700	-,05	,01200	1,23400	,56500	,41800	,64600	-,16900	20	1
Japan	2	2002-02-01	,01600	1,46100	,23600	,16	,04800	1,14100	1,30500	,45200	,74800	,04100	20	1
Japan	2	2009-02-01	-,06200	1,22100	,12900	-,01	-,04300	,54100	,91700	,45300	,71200	-,20500	20	1
Japan	2	2001-06-01	-,00300	,91900	-,05700	-,07	,01900	,67000	,48600	,52700	,64600	-,01600	20	1
Korea	2	Apr09	,04200	1,03100	,01100	,00	,03600	,90700	,61600	,06500	,35900	,06600	20	1
Japan	2	Jan09	,01200	1,06200	,04600	,07	,01700	1,43400	,77500	,33600	,78700	,08700	20	1
Japan	2	Dec02	-,11300	,70100	-,23400	,04	,01200	,71800	,50300	,61000	,55000	-,98300	25	1
Japan	2	Apr02	-,25600	1,33200	,21300	-,34	-,20400	1,55900	1,09000	,12700	,85700	-,94800	25	1
Japan	2	2009-03-01	,01200	1,43700	,17800	,06	,03600	,84300	,59300	,33900	,58700	,03000	25	1
Korea	2	Apr10	-,15600	1,12200	,06700	-,05	-,08100	1,10400	,38000	,33800	,61500	-,57000	25	1
Japan	2	2008-06-01	-,01700	,96300	-,01800	-,28	-,01400	,69100	,52100	,32300	,47300	-,06500	25	1
Japan	2	2005-05-01	-,08000	1,21100	,05800	,20	,06900	2,19500	,82900	,04400	,33500	-,26200	25	1
Japan	2	2003-03-01	-,09700	,51800	-,46100	-,53	,01100	,61000	,24400	,83500	,49500		25	1
Japan	2	2002-02-01	,00200	1,52500	,14600	,25	,00100	,65000	1,06100	,23600	,42300	,00400	25	1
Japan	2	Dec00	-,11400	,81800	-,13200	-,06	-,10100	1,18500	,50800	,35500	,59300	-,48900	25	1
Japan	2	Dec01	-,02000	,81300	-,08200	,01	,01600	1,02400	,50800	,51900	,35600	-,15500	25	1
Japan	2	2000-10-01	,00200	,35100	-,55100	,01	,00200	,50100	,29100	,77400	,29800	,01500	25	1
Japan	2	2000-05-01	-,01100	,40700	-,32000	-,06	,00300	1,02600	,19900	,73400	,22000		25	1
Japan	2	2001-03-01	-,03200	,87200	-,06600	,06	-,01700	1,46600	,17800	,37300	,45500	-,15700	25	1
Japan	2	2005-11-01	,00900	,81100	-,09900	,11	,00400	,41400	,62800	,73900	,42700	,05400	30	1
Japan	2	2009-02-01	,00700	1,72600	,30800	,04	,05200	,65900	1,28800	,37300	,73100	,02100	45	1
Japan	2	2002-11-01	-,06900	1,29700	,15200	-,07	-,01800	1,23100	,86800	,58200	,66400	-,38500	45	1
Japan	2	2012-03-01	-,18500	,89600	-,03300	-,15		,34300	,61400	,58800	,28800	-1,06800	45	1
Taiwan	2	2004-06-01	,05800	1,52500	,14300	,06	,07500	,54800	1,17700	,37500	,41700	,10000	45	1
Japan	2	2010-11-01	-,20300	2,48200	,57900	-,67	-,12600	1,12600	2,08100	,00000	,97000	-,39700	45	1
Korea	2	2010-09-01	-,17900	1,42500	,21800	-,03	-,04200	1,53400	1,19100	,23500	,73100	-,38000	45	1
Japan	2	2000-10-01	-,24900	,79300	-,14600	-,23	-,11200	1,08600	,37700	,78700	,55600	3,98800	30	1
Japan	2	2002-03-01	-,01600	,64000	-,15200	,21	-,00100	,65500	,23300	,48800	,27100	-,04900	25	1
Japan	2	2010-06-01	,03400	2,15700	,50700	,03	,07000	,34700	1,92800	,40500	,94500	,06500	45	1
Japan	2	2009-09-01	-,07200	,80300	-,12100	-,07		1,68400	,59300	,32200	,49200	-,33100	25	1
Japan	2	2010-11-01	-,56900	,45100	-,38600	-,14	-,15000	2,12300	,28500	,28300	,31800	-2,10300	25	1
Japan	2	2008-09-01	,03600	1,76400	,40300	,09	,07500	1,39400	,27900	,66200	,92900	,13600	25	1
Japan	2	2001-06-01	-,00300	1,13800	,07000	-,23	,05300	,57600	,71700	,53100	,58000	-,01000	20	1
Japan	2	2001-05-01	-,01700	,88900	-,07900	,01	,00600	,90600	,67000	,59900	,63100	-,25600	20	1
Japan	2	2008-11-01	,00500	1,00200	,00200	,02	,01900	1,27000	,89200	,27400	,88100	,05200	20	1
Japan	2	Jan09	,00700	1,02000	,01000	,11	,02200	,67600	,65500	,44700	,51800	,02800	20	1
Japan	2	Aug98	-,01800	,90900	-,08100	-,04	,00400	1,38300	,74200	,67600	,80800	-,84400	15	1
Taiwan	0	@NA	,04000	1,53900	,23200	,07	,06400	1,14200	,92100	,23600	,66400	,07800	45	0
Korea	0	@NA	,05500	1,24300	,05600	,00	,07200	,63700	,92500	,23000	,28700	,09500	45	0
Japan	0	@NA	,05600	1,25500	,10400	-,05	,05800	,67500	1,09000	,58600	,51100	,19900	45	0
Japan	0	@NA	,00900	1,98500	,27000	,17	,01300	,89100	1,35100	,13900	,54400	,01600	45	0
Japan	0	@NA	,03700	,80400	-,06300	,30	,07100	2,32300	,47600	,16400	,25700	,07700	30	0
Japan	0	@NA	,07200	1,08600	,03400	,31	,06100	,94800	,42000	,19000	,43000	,13100	25	0
Japan	0	@NA	,05400	1,72900	,23400	,57	,07000	2,01800	1,27100	,07800	,55500	,08700	25	0
Japan	0	@NA	,06800	1,12200	,03000	,41	,13500	,92000	,99000	,34400	,27200	,15700	25	0
Japan	0	@NA	,02700	3,16300	,45500	,35	,04800	,61500	1,52600	,27600	,66500	,04400	25	0
Japan	0	@NA	,00500	1,36000	,13000	,11	,03300	,75900	,53000	,26700	,49200	,01600	25	0
Japan	0	@NA	,03000	1,47800	,23300	,11	,05000	,84500	1,09900	,27200	,72000	,08200	20	0
Japan	0	@NA	,03000	2,23200	,35800	,42	,06000	1,04000	2,06000	,01600	,64800	,05800	20	0
Japan	0	@NA	,07000	1,91700	,33400	,34	,10900	1,16000	1,51100	,03000	,69900	,11300	20	0
Japan	0	@NA	,03000	1,35900	,12000	,31	,05100	,92600	,68700	,21200	,45500	,06600	15	0
