# Supplementary material for: A Global Model for Bankruptcy Prediction
Source: PLoS One. 2016 Nov 23;11(11):e0166693. doi: 10.1371/journal.pone.0166693 (PMC5120822; doi:10.1371/journal.pone.0166693)
Supplement: S5 File — Variables of bankrupt/non-bankrupt European firms in t-1. (XLSX) [file pone.0166693.s005.xlsx]

## Sheet: Hoja1
A Global Model for Bankruptcy Prediction. Data and Sample.
Country	Inactive Company Marker	Inactive Company Marker (Date)	V1	V2	V3	V4	V5	V6	V7	V8	V9	V10	V11	Dependent Variable (Bankruptcy)
Austria	0	@NA	,05800	1,74800	,24600	,25700	,08800	1,19100	,69000	,28500	,57400	,13300	30	0
Austria	0	@NA	,06500	1,69200	,22700	,23200	,11300	1,63600	1,52100	,04700	,55600	,14000	25	0
Denmark	0	@NA	,26200	1,79500	,39700	,47400	,33500	1,24200	1,77000	,00000	,89700	,54200	45	0
Denmark	20	2010-07-01	,01200	1,28400	,05800	,44700	,03300	,95100	1,16700	,26300	,26400	,02100	20	0
Denmark	0	@NA	,12600		,65300	,70000	,16100	1,04000	4,24300	,00000	,78600	,14900	20	0
Denmark	0	@NA	,00900	2,79100	,33200	-,89700	,01200	,96000	2,39300	,07800	,51700	,01200	45	0
Denmark	0	@NA	,06300	,99300	-,00300	,23000	,11000	1,97000	,96700	,31100	,40600	,26700	20	0
Denmark	0	@NA	,27400	3,06500	,58900	,64400	,37300	1,66300	2,96500	,00600	,87400	,40100	45	0
Denmark	20	2002-05-01	,01900	1,11200	,06600	,11100	,04700	1,40300	,75500	,25900	,65700	,06600	20	0
France	0	@NA	,09200	1,78000	,23800	,09200	,13200	1,66300	,96000	,17800	,54400	,16900	20	0
France	20	Dec04	,02500	,94200	-,03600	,11900	,04500	,64100	,67800	,15700	,57400	,16000	20	0
France	20	2006-05-01	,01700	,98500	-,00700	,01700	,03400	,91300	,76800	,23500	,45100	,07400	20	0
France	0	@NA	,03400	,89400	-,05200	,03400	,09500	1,49200	,68100	,25200	,43900	,20500	25	0
France	0	@NA	-,02900	2,51800	,37600	-,02900	,03500	2,08800	1,16800	,00800	,62300	-,07700	15	0
France	0	@NA	,03900	1,08100	,04500	,03900	,04400	,74700	1,05400	,17900	,59900	,08900	20	0
France	0	@NA	,01100	1,27900	,15900	,00500	,04100	,76100	1,11000	,21900	,72900	,05900	20	0
France	0	@NA	,04300	2,13700	,21900	,27200	,07000	,61700	1,55600	,22400	,41200	,10500	20	0
France	0	@NA	,05800	1,84300	,28500	,00000	,09500	1,31100	,95400	,32200	,62300	,12500	25	0
Germany	0	@NA	-,04900	,65300	-,07400	-,31900	,05200	,53900	,53700	,40500	,13900	-,20300	50	0
Germany	0	@NA	,02200	1,42000	,11100	,12400	,04300	1,25900	,73300	,09800	,37500	,04700	20	0
Germany	0	@NA	,05300	3,16100	,30500	,13300	,07000	,88100	2,82900	,00200	,44600	,06400	45	0
Germany	0	@NA	,06800	2,35100	,31300	,23300	,12100	,97000	1,32600	,09200	,54400	,12200	20	0
Germany	0	@NA	,00900	1,35000	,18500	,11600	,02300	1,50500	,96500	,26300	,71500	,06000	20	0
Germany	0	@NA	,05600	4,32500	,53800	,31800	,05200	1,03500		,00000	,70000	,06700	45	0
Germany	0	@NA	-,38100	,72600	-,08600	-,94900	,00200	,59500	,67400	,12200	,22900	-1,38600	45	0
Germany	0	@NA	,09700	,43000	-,34200	,20500	,20600	2,16400	,30200	,27100	,25900	,57300	45	0
Ireland	0	@NA	,03600		,69900	,78700	,05800	,48400	2,78200	,00000	,84000	,04300	25	0
Italy	0	@NA	,03800	2,33100	,24600	,19300	,05100	,64900	2,31100	,02500	,43200	,05700	45	0
Italy	0	@NA	,07700	1,67900	,25400	,27000	,12100	,98600	1,18300	,22500	,62900	,18700	25	0
Luxembourg	20	Jan03	,07600	1,48900	,15300	-,28000	,13300	,75900	,88900	,00400	,46600	,13700	25	0
Netherlands	0	@NA	,00600	2,46000	,39300	,15900	,02700	,92900	1,61100	,27700	,66300	,01400	25	0
Netherlands	0	@NA	,05400	2,02900	,29600	,59100	,07600	,64600	1,07800	,00000	,58400	,08700	25	0
Norway	0	@NA		,53000	-,68200		-,58900	2,28900	,44100	,95100	,76900	,21100	45	0
Norway	0	@NA	-,02300	,51300	-,15800	-,29000	-,00300	1,65500	,06000	,22400	,16600	-,04000	25	0
Norway	0	@NA	,02400	1,22400	,08300	,36600	,04600	1,19800	,74500	,09900	,45200	,06500	25	0
Poland	0	@NA	,00100	3,47100	,51200	,02500	,03500	1,46400	2,11200	,50500	,71900	,00400	30	0
Poland	0	@NA	,10000		,80900	,73000	,12400	,95500		,00100	,86400	,10700	25	0
Spain	0	@NA	,00900	,82500	-,01500	,03900	,02600	,08700	,71100	,29100	,07000	,02300	55	0
Sweden	0	@NA	,05800	1,70200	,20500	,06300	,10200	1,04400	1,03000	,16600	,49600	,11500	20	0
Sweden	0	@NA	,00800	2,53100	,40700	,00400	,04700	1,11600	1,71400	,43500	,67300	,02900	45	0
Sweden	0	@NA	,05200	1,01800	,00900	,05200	,07000	1,03300	,96300	,07000	,49600	,10800	45	0
Sweden	0	@NA	,04400	4,48900	,43500	,27900	,08600	,67900	2,98100	,00000	,55900	,05100	45	0
Sweden	0	@NA	,05100	1,22100	,08800	,35400	,00100	1,75200	,60800	,19600	,48500	,12600	15	0
Sweden	0	@NA	,05900	1,29500	,13600	,36100	,08200	,96500	1,17600	,04500	,59900	,13200	45	0
Sweden	10	Apr05	,06600	,75600	-,07200	,33300	,12100	,88900	,67200	,31600	,22400	,16000	50	0
Switzerland	0	@NA	-,54900	,42000	-,28200	-1,47200	-,24400	,52800	,37600	,07900	,20400	-1,72100	45	0
United Kingdom	0	@NA	,07500	,86800	-,06000	,07400	,09600	3,60100	,26600	,00000	,39800	,15400	30	0
United Kingdom	0	@NA	,01900	1,13800	,06100	,16100	,24300	2,46000	,25000	,18200	,49900	,08400	25	0
United Kingdom	0	@NA	,06700	1,54800	,14200	,27900	,10100	1,13900	,92900	,24700	,40200	,16100	15	0
United Kingdom	0	@NA	,02000	1,81400	,09200	,71000	,03600	,50400	1,42500	,00200	,20500	,02800	55	0
United Kingdom	0	@NA	,08500	2,06800	,33300	,37200	,09700	1,04700	1,63300	,00000	,64500	,15200	20	0
United Kingdom	0	@NA	,11300	2,18000	,27000	,48100	,11600	,51000	1,88600	,09800	,49900	,17700	25	0
United Kingdom	0	@NA	,10700	1,25400	,10900	,26300	,12300	2,11100	,57700	,33600	,53700	,27100	25	0
United Kingdom	0	@NA	,01000	1,81600	,32300	-,26500	,03200	1,32500	,48700	,23200	,71800	,01700	25	0
United Kingdom	0	@NA	,08600	2,43800	,29800	,40700	,11300	,96300	2,06200	,00000	,50500	,11800	30	0
France	0	@NA	,01300	1,42300	,09600	,01700	-,02500	,72200	,77600	,10900	,32400	,02000	25	0
France	0	@NA	,05100	2,82000	,41000	,05100	,10000	1,20700	2,37500	,15100	,63500	,08300	30	0
France	0	@NA	,04200	2,37000	,36000	,04200	,06300	,76900	1,92500	,10700	,62300	,07300	45	0
France	0	@NA	,13000	4,91700	,61500	,13200	,17900	1,10000	3,78500	,00100	,77100	,15600	45	0
Austria	2	Apr04	,33100	,00198	-,82000	,04800	,14400	,03300	,04300	,61600	,08600	6,95500	30	1
Austria	2	2002-06-01	-1,00000	,09500	-,66400	-,12900	-,62600	2,12500	,07700	,81500	,53300	1,57600	25	1
Denmark	2	2012-05-01	-,22000	,44600	-,49800	-,32900	-,20200	2,00300	,20800	,39600	,26200	8,08800	20	1
Denmark	2	Dec09	-,70800	,34400	-,19300	-,55900	-,30600	,97800	,58000	,78200	,27600	5,37600	45	1
Denmark	2	Apr09	-,00100	,58900	,04100	,10300	-,02200	1,47300	,57100	,56000	,69800	-,00400	20	1
Denmark	2	2004-06-01	-,05200	,89200	,23400	-,07500	-,04800	1,46100	,51600	,50200	,60600	-,21200	20	1
Denmark	2	2002-09-01	-,71300	1,63000	-,84600	-,99400	-,48300	1,25800	,22700	,98300	,57000	1,60300	45	1
Denmark	2	Jan01	-,00100	1,59500	,03000	,00000	,00500	1,26500	,43100	,53400	,91100	-,01100	45	1
Denmark	2	Apr99	-,07500	1,03400	,03000	,00000	-,00900	,82200	1,05400	,42400	,46700	,27400	20	1
France	2	Dec09	-,14100	1,02600	,26800	-,14100	-,11000	,60100	,53300	,42700	,67600	-,49900	25	1
France	2	2006-02-01	-,06500	1,65800	,05900	,00000	,01200	1,76000	,71200	,43700	,62200	-,32100	15	1
France	2	2006-02-01		1,10500	-,00600			,24600	,86800	,49700	,38500		45	1
France	2	2006-03-01	-,56900	,98500	-,00500	-,00200	-,44600	,98800	,47800	,00900	,65000	-1,77300	25	1
France	2	2005-03-01	-,37500	,99300	,15300	,00000	-,26700	1,45200	,56900	,42300	,90000		45	1
France	2	2004-11-01	-,32200	1,20400	-,47800	,00000	-,28700	1,07300	,51100	,70100	,67800	,60000	20	1
France	2	2006-06-01	-,89700	,58600	,27300	,00000	-,65400	,25300	1,64600	,26000	,46800	-2,52200	20	1
France	2	2002-05-01	,00100	2,39700	,11100	,00000	,03300	,91300	,40500	,46900	,76700	,00300	25	1
France	2	2002-02-01	-,05500	1,17000	,00300	,02600	-,02000	1,43600	,91700	,45200	,53300	-,41800	20	1
France	2	2000-06-01	-,08100	1,00500	,47200	,00000	-,06700	1,15900	1,18100	,00400	,92600	-,18700	20	1
France	2	2000-09-01	-,11700	2,03700	,27500	,00000	-,07700	1,42000	,96900	,32500	,75400	-,61700	30	1
France	2	1999-05-01	-,00400	1,57300	,23400	,05200	,02500	1,40000	,65300	,28300	,84500	-,01400	20	1
France	2	Apr00	-,12700	1,38300	,20300	,00000	-,09500	1,19600	,84300	,32800	,68300	-,34600	20	1
Germany	2	2013-11-01	,01600	1,42400	,21800	,10800	,05400	,89200	1,04100	,55400	,63800	,07500	20	1
Germany	2	2007-11-01	-,45900	1,16600	-,24200	-,38400	-,36200	,31300	,19100	,00000	,39400	-1,77600	45	1
Germany	2	Dec06	-,02100	,62000	,15900	-,04100	,01900	,58900	,65400	,32300	,72000	-,09700	20	1
Germany	2	2004-11-01		,69100	,23100	-1,99000	-1,06200	,92600	1,10200	,07400	,61400	-2,71700	45	1
Germany	2	2002-05-01	-,07800	1,60100	,42900	-,07000	-,07800	,46800	1,95300	,00600	,73200	-,11200	45	1
Germany	2	2001-02-01	-,23100	2,45300	,25900	-,25700	-,28400	,44600	1,64100	,11700	,61300	-,39400	45	1
Germany	2	2002-09-01	-,01200	1,73000	,17000	-,00500	-,03200	1,46500	1,26900	,00700	,66000	-,03000	50	1
Germany	2	2000-07-01	,00600	1,34800	,25900	,00500	,04200	1,11300	,63200	,35800	,83400	,04900	20	1
Ireland	2	Jan09	-,44700	1,45200	,44400	-1,85500	-,11700	1,29400	,76300	,97000	,71500	,62600	25	1
Italy	2	2004-07-01	-,25800	2,63600	,10400	,04400	-,09800	,17400	1,07800	,72200	,53300	-7,39800	45	1
Italy	2	2004-02-01	-,17200	,73400	,03300	,00000	-,12500	1,01500	,62800	,58200	,77900	2,72600	25	1
Luxembourg	2	2005-10-01	,06300	1,04400	,26400	-,49900	,09200	,85800	1,28200	,14300	,54700	,14400	25	1
Netherlands	2	2003-03-01	,17400	1,03900	,33300	,00000	,15700	2,46100	1,56700	,04000	,71800	,28700	25	1
Netherlands	2	2002-06-01	-,00200	1,86300	-,14700	,00000	,03900	1,25400	,33300	,43700	,49600	-,00900	25	1
Norway	2	Dec01	-,04000	,64400	-,30300	,00000	-,13100	2,16600	,63600		,56800	,01800	25	1
Norway	2	2002-02-01	-,11600	,65200	,02900	,22100	-,13400	3,22500	,68000	,12500	,67000	-,49600	45	1
Norway	2	2001-06-01	-,11300	1,04500	,10400	-,12300	-,22200	,35300	1,32700	,00000	,31600	-,14300	25	1
Poland	2	2013-07-01	-,65500	1,48800	-,10900	-,64900	-,36700	1,33000	,13300	,40000	,64300	-5,70800	25	1
Poland	2	2012-10-01	-1,09500	,85500	-1,04700	-1,86400	-,98400	1,67600	,21600	,18800	,31500	2,68500	30	1
Spain	2	2011-07-01	,01400	1,73800	-,01800	,02400	,02700	,08700	,72700	,21900	,10900	,03100	55	1
Sweden	2	2012-02-01	-,54200	,50500	-,29900	-,34700	-,51500	,31000	,47600	,56000	,30300	-3,81000	50	1
Sweden	2	2011-03-01	-,92700	,50300	-,23000	,00000	-,90200	,18700	,12000	,24000	,08000	,00000	45	1
Sweden	2	2009-06-01	-,26300	,25800	,40500	,33300	-,26800	,68500	1,00800	,00000	,79200	-,42900	45	1
Sweden	2	2008-10-01	-,60500	2,04400	,04200	-1,26500	-,57100	,67000	,99800	,17400	,52500	-1,38800	45	1
Sweden	2	2005-06-01	,04100	1,08600	,26100	,15800	,06600	1,49600	1,12800	,21400	,57500	,09600	15	1
Sweden	2	Aug05	-,08700	1,83000	-,20500	-,28200	-,10300	1,12100	,47600	,63400	,45600	-6,57000	20	1
Sweden	2	2004-10-01	-,37600	,68900	,33600	-,05400	-,08500	1,50000	,97500	,39500	,54300	-,96400	45	1
Sweden	2	2001-09-01	-,25000	2,62500	-,07000	,06600	-,29300	1,82300	,68400	,04700	,76100	-2,18400	45	1
Switzerland	2	2011-09-01	-,13900	2,07900	-,16900	-1,98700	-,20800	,08700	,43300	,40700	,12900	-,47200	45	1
United Kingdom	2	Apr03	-,03900	,54500	,13700	-,53700	-,01200	1,64300	,77300	,30900	,59000	-,23000	15	1
United Kingdom	2	2003-05-01	-,05700	1,30200	,05100	-,12400	,02200	,90600	,60200	,35500	,32700	-,13200	20	1
United Kingdom	2	Apr03	,01100	1,18300	,05500	,09600	,05800	2,16700	,62400	,13200	,73400	,04100	30	1
United Kingdom	2	Aug02	,04400	1,08200	,03000	-,07500	,08200	,73100	,88200	,44400	,35500	,11900	25	1
United Kingdom	2	2001-10-01	,05400	1,09300	,05800	,23100	,08300	1,70500	,82200	,25800	,41300	,12700	30	1
United Kingdom	2	2001-07-01	,02900	1,16500	,16900	,01900	,04600	1,79500	1,00400	,31900	,66700	,08200	55	1
United Kingdom	2	1998-03-01	-,06700	,62400	-,07300	,03300	-,06600	1,67400	,32900	,18000	,77600	-,58700	25	1
United Kingdom	2	1999-02-01	,08700	,91400	,04100	,12200	,13500	1,61000	,74300	,18600	,43500	,21000	25	1
United Kingdom	2	1998-05-01	-,04500	1,10400	-,03600	-,39100	,00800	2,91000	,39500	,43900	,79400	-,26700	25	1
Sweden	0	@NA	,04000	1,62300	,11600	,42200	,10900	,71000	1,44000	,00700	,30300	,05100	45	0
Austria	0	@NA	,01400	,77900	-,07100	-,03000	,06800	,59700	,64600	,53500	,24900	,12400	50	0
Austria	2	2005-02-01	-,37300	,00198	,15200	-,32500	-,31500	,45200	1,45900	,18200	,30700	-,57700	50	1
Denmark	0	@NA	,09400	2,68400	,53000	,51600	,14400	1,88600	1,39800	,10100	,84500	,16100	20	0
Denmark	0	@NA	,00900	2,79100	,33200	-,89700	,01200	,96000	2,39300	,07800	,51700	,01200	45	0
Denmark	0	@NA	,05800	1,47800	,13100	,30200	,06800	,98300	,82900	,31000	,40500	,14900	20	0
Denmark	2	Aug02	-,02500	,40200	,14700	-,02500	-,03900	,19500	,86800	,29500	,39500	-,04700	45	1
Denmark	2	2004-11-01	-,03500	,93600	-,06600	,03400	-,01500	1,52000	,49500	,69200	,54400	-,29900	20	1
Denmark	2	Dec04	-,25700	1,06200	-,03500	-,01000	-,21500	1,06400	,35600	,65500	,50800	-4,77800	20	1
France	2	2011-03-01	-,09200	1,06800	-,09500	-,20000	-,03600	,95100	,18500	,45300	,66700	,57500	20	1
France	2	2011-05-01	-,46100	,87600	-,74700	-1,50100	-,22400	,90600	,31700	,73000	,40000	2,76300	25	1
France	2	2011-06-01	-,20700	,34900	,01500	-,20700	-,17300	,59800	,74400	,21300	,57200	-,58700	45	1
France	0	@NA	,04700	2,47000	,48100	,04700	,10100	,82000	2,06300	,00000	,80800	,07500	45	0
France	0	@NA	,07400	1,92400	,32100	,07400	,09400	1,16200	1,83600	,16600	,66800	,16300	20	0
France	0	@NA	,03300	1,17100	,12100	,03200	,03500	1,37400	,50600	,44400	,83100	,16900	25	0
Germany	0	@NA	,02400	1,34800	,10900	,13500	,05100	1,32700	1,30600	,26700	,42300	,07100	45	0
Germany	0	@NA	,11000	,61800	-,09500	-,00200	,16600	,86500	,48100	,28000	,15400	,29400	25	0
Germany	0	@NA	,09500	1,27100	,05000	,16500	,14300	1,15000	,69400	,15200	,23200	,14700	10	0
Germany	2	2011-06-01	,12500	1,52000	,05500	,25000	,13500	,76900	,65500	,02500	,38400	,19400	10	1
Germany	2	2004-10-01	-,11900	1,28400	-,16800	,03500	-,08200	,51300	,66200	,48700	,37600	-,40200	25	1
Germany	2	Aug03	-,08300	2,41900	,15800	,03800	-,07900	,11700	2,07100	,05600	,26700	-,09700	45	1
Italy	2	Apr04	-,11100	1,24200	-,07900	-,12800	-,04000	1,00500	,80200	,41800	,54500	-,55100	45	1
Italy	2	2003-07-01	-,42700	,87300	-,18400	,07900	-,04900	,65000	,47000	,80900	,50900	1,35900	30	1
Italy	0	@NA	,00800	,38600	-,23000	,06700	,04200	,74000	,34600	,26100	,14400	,01900	45	0
Italy	0	@NA	,01800	1,35700	,19400	,11400	,05300	1,32700	,52500	,31500	,73600	,06900	30	0
Netherlands	0	@NA	,03800	1,31500	,16300	,04200	,06000	1,28300	,44800	,25000	,67800	,09400	25	0
Netherlands	0	@NA	,00100	,98500	-,00500	,20000	,02300	1,26400	,92100	,06100	,29900	,00200	45	0
Netherlands	2	2001-11-01	,02600	,77100	,23700	-,52600	,06600	1,61300	1,70100	,30400	,57400	,23100	45	1
Netherlands	2	2003-11-01	-,13000	1,93700	,02900	,00000	-,10400	1,24900	,34300	,61500	,76700	-,83500	25	1
Norway	2	2010-03-01	-,11400	1,70100	,27800	-,11400	-,03800	,00500		,63000	,31400	-,36500	10	1
Norway	2	2002-07-01	-,27100		-,08900	-,11600	-,28300	,38300	,63800	,21200	,16100	-,50500	45	1
Norway	0	@NA	,13500	1,36600	,23700	,29200	,19100	2,51100	,99400	,00000	,88600	,39600	45	0
Norway	0	@NA	,04400	1,92200	,07100	,29900	,04900	,13900	1,85300	,60300	,14700	,14400	10	0
Poland	0	@NA	,18900	1,59900	,19000	,21200	,15000	1,32600	,98900	,11700	,50600	,31900	45	0
Poland	0	@NA	,00500	1,06600	,03900	,00500	,02900	1,91000	,60700	,28800	,63900	,02200	25	0
Poland	2	2011-03-01		,51900				3,36400	,01300		,23600	1,20300	45	1
Poland	2	2011-05-01	-,18800	,23100	-,37200	-,81700	-,10500	,62400	,32500	,09200	,40200	-2,33300	25	1
Portugal	2	2011-05-01	-,09500	,02600	,30000	-,06000	-,07600	,76600	,49300	,52400	,70500	-,60400	25	1
Portugal	0	@NA	-,02700	2,63000	,21500	-1,16400	-,00900	,41600	1,04300	,52900	,34700	-,11700	25	0
Sweden	0	@NA	,11200	2,33700	,30600	,41200	,15500	1,16100	1,33600	,12400	,53600	,17700	20	0
Sweden	0	@NA	,02700	,52200	-,11100	-,44800	,05400	,44700	,43200	,33200	,12100	,07000	25	0
Sweden	0	@NA	,02400	,66000	-,09600	,11900	,06200	,35000	,51600	,31100	,18600	,05700	45	0
Sweden	2	2011-03-01	-,27200	,85900	-,22400	-,66500	-,25100	,51600	,45700	,41800	,22800	-2,07900	20	1
Sweden	2	Jan02	-,09400	,91600	-,01300	-,17900	-,09000	,86700	,79900	,08800	,30500	-,13900	25	1
Sweden	2	2001-10-01	-,05800	,96000	,11900	-,04200	-,05900	,37700	1,74700	,03100	,22900	-,07000	45	1
United Kingdom	2	2009-11-01	,06100	,43300	,74300	,09200	,11000	,51900	,56700	,46300	,93300	,17500	20	1
United Kingdom	2	Dec09	-,14900	4,90600	-,70300	-,15500	,02200	,43900	,03700	,70000	,06000	-,79300	25	1
United Kingdom	2	2003-03-01		,07800	-,48900			1,57000	,39800	,49600	,58400		45	1
United Kingdom	2	2000-03-01	-,50300	1,33800	-,32000	-,72500	-,51000	1,50400	,56700	,24600	,53200	-8,05600	50	1
United Kingdom	0	@NA	,13800	2,02500	,21900	,62400	,20500	1,14900	1,04100	,01500	,43200	,18900	20	0
United Kingdom	20	2013-07-01	,06000	,72900	-,02500	,48900	,07700	,55500	,41800	,28600	,06800	,11300	25	0
United Kingdom	20	2001-06-01	,00200	2,21800	,20500	-,80700	,01000	,52300	1,66200	,12800	,37300	,00300	45	0
United Kingdom	0	@NA	,05800	,98200	-,00300	,09000	,11900	,35600	,83300	,48500	,17400	,19300	50	0
