# Supplementary material for: A Global Model for Bankruptcy Prediction
Source: PLoS One. 2016 Nov 23;11(11):e0166693. doi: 10.1371/journal.pone.0166693 (PMC5120822; doi:10.1371/journal.pone.0166693)
Supplement: S6 File — Variables of bankrupt/non-bankrupt European firms in t-2. (XLSX) [file pone.0166693.s006.xlsx]

## Sheet: Hoja1
A Global Model for Bankruptcy Prediction. Data and Sample.
Country	Inactive Company Marker	Inactive Company Marker (Date)	V1	V2	V3	V4	V5	V6	V7	V8	V9	V10	V11	Dependent Variable (Bankruptcy)
Austria	0	@NA	,05800	1,74800	,24600	,25700	,08800	1,19100	,69000	,28500	,57400	,13300	30	0
Austria	0	@NA	,06500	1,69200	,22700	,23200	,11300	1,63600	1,52100	,04700	,55600	,14000	25	0
Denmark	0	@NA	,05800	1,47800	,13100	,30200	,06800	,98300	,82900	,31000	,40500	,14900	20	0
Denmark	0	@NA	,26200	1,79500	,39700	,47400	,33500	1,24200	1,77000	,00000	,89700	,54200	45	0
Denmark	0	@NA	,12600	5,88900	,65300	,70000	,16100	1,04000	4,24300	,00000	,78600	,14900	20	0
Denmark	0	@NA	,00900	2,79100	,33200	-,89700	,01200	,96000	2,39300	,07800	,51700	,01200	45	0
Denmark	0	@NA	,06300	,99300	-,00300	,23000	,11000	1,97000	,96700	,31100	,40600	,26700	20	0
Denmark	0	@NA	,27400	3,06500	,58900	,64400	,37300	1,66300	2,96500	,00600	,87400	,40100	45	0
Denmark	20	2002-05-01	,01900	1,11200	,06600	,11100	,04700	1,40300	,75500	,25900	,65700	,06600	20	0
France	0	@NA	,09200	1,78000	,23800	,09200	,13200	1,66300	,96000	,17800	,54400	,16900	20	0
France	20	Dec04	,02500	,94200	-,03600	,11900	,04500	,64100	,67800	,15700	,57400	,16000	20	0
France	0	@NA	-,02900	2,51800	,37600	-,02900	,03500	2,08800	1,16800	,00800	,62300	-,07700	15	0
France	0	@NA	,07400	1,92400	,32100	,07400	,09400	1,16200	1,83600	,16600	,66800	,16300	20	0
France	0	@NA	,03900	1,08100	,04500	,03900	,04400	,74700	1,05400	,17900	,59900	,08900	20	0
France	0	@NA	,01100	1,27900	,15900	,00500	,04100	,76100	1,11000	,21900	,72900	,05900	20	0
France	0	@NA	,03300	1,17100	,12100	,03200	,03500	1,37400	,50600	,44400	,83100	,16900	25	0
France	0	@NA	,04300	2,13700	,21900	,27200	,07000	,61700	1,55600	,22400	,41200	,10500	20	0
France	0	@NA	,05800	1,84300	,28500	,00000	,09500	1,31100	,95400	,32200	,62300	,12500	25	0
Germany	0	@NA	,09500	1,27100	,05000	,16500	,14300	1,15000	,69400	,15200	,23200	,14700	10	0
Germany	0	@NA	-,04900	,65300	-,07400	-,31900	,05200	,53900	,53700	,40500	,13900	-,20300	50	0
Germany	0	@NA	,02200	1,42000	,11100	,12400	,04300	1,25900	,73300	,09800	,37500	,04700	20	0
Germany	0	@NA	,05300	3,16100	,30500	,13300	,07000	,88100	2,82900	,00200	,44600	,06400	45	0
Germany	0	@NA	,06800	2,35100	,31300	,23300	,12100	,97000	1,32600	,09200	,54400	,12200	20	0
Germany	0	@NA	,00900	1,35000	,18500	,11600	,02300	1,50500	,96500	,26300	,71500	,06000	20	0
Germany	0	@NA	-,38100	,72600	-,08600	-,94900	,00200	,59500	,67400	,12200	,22900	-1,38600	45	0
Germany	0	@NA	,09700	,43000	-,34200	,20500	,20600	2,16400	,30200	,27100	,25900	,57300	45	0
Ireland	0	@NA	,03600	5,96100	,69900	,78700	,05800	,48400	2,78200	,00000	,84000	,04300	25	0
Italy	0	@NA	,03800	2,33100	,24600	,19300	,05100	,64900	2,31100	,02500	,43200	,05700	45	0
Italy	0	@NA	,01800	1,35700	,19400	,11400	,05300	1,32700	,52500	,31500	,73600	,06900	30	0
Luxembourg	20	Jan03	,07600	1,48900	,15300	-,28000	,13300	,75900	,88900	,00400	,46600	,13700	25	0
Netherlands	0	@NA	,00600	2,46000	,39300	,15900	,02700	,92900	1,61100	,27700	,66300	,01400	25	0
Netherlands	0	@NA	,05400	2,02900	,29600	,59100	,07600	,64600	1,07800	,00000	,58400	,08700	25	0
Norway	0	@NA	-1,04900	,53000	-,68200	-5,41800	-,58900	2,28900	,44100	,95100	,76900	,21100	45	0
Norway	0	@NA	,02400	1,22400	,08300	,36600	,04600	1,19800	,74500	,09900	,45200	,06500	25	0
Norway	0	@NA	,04400	1,92200	,07100	,29900	,04900	,13900	1,85300	,60300	,14700	,14400	10	0
Poland	0	@NA	,18900	1,59900	,19000	,21200	,15000	1,32600	,98900	,11700	,50600	,31900	45	0
Poland	0	@NA	,10000	15,83600	,80900	,73000	,12400	,95500	9,16400	,00100	,86400	,10700	25	0
Spain	0	@NA	,00900	,82500	-,01500	,03900	,02600	,08700	,71100	,29100	,07000	,02300	55	0
Sweden	0	@NA	,11200	2,33700	,30600	,41200	,15500	1,16100	1,33600	,12400	,53600	,17700	20	0
Sweden	0	@NA	,05800	1,70200	,20500	,06300	,10200	1,04400	1,03000	,16600	,49600	,11500	20	0
Sweden	0	@NA	,02400	,66000	-,09600	,11900	,06200	,35000	,51600	,31100	,18600	,05700	45	0
Sweden	0	@NA	,04000	1,62300	,11600	,42200	,10900	,71000	1,44000	,00700	,30300	,05100	45	0
Sweden	0	@NA	,05200	1,01800	,00900	,05200	,07000	1,03300	,96300	,07000	,49600	,10800	45	0
Sweden	0	@NA	,05100	1,22100	,08800	,35400	,00100	1,75200	,60800	,19600	,48500	,12600	15	0
Sweden	0	@NA	,05900	1,29500	,13600	,36100	,08200	,96500	1,17600	,04500	,59900	,13200	45	0
Sweden	10	Apr05	,06600	,75600	-,07200	,33300	,12100	,88900	,67200	,31600	,22400	,16000	50	0
Switzerland	0	@NA	-,54900	,42000	-,28200		-,24400	,52800	,37600	,07900	,20400	-1,72100	45	0
United Kingdom	0	@NA	,13800	2,02500	,21900	,62400	,20500	1,14900	1,04100	,01500	,43200	,18900	20	0
United Kingdom	20	2013-07-01	,06000	,72900	-,02500	,48900	,07700	,55500	,41800	,28600	,06800	,11300	25	0
United Kingdom	0	@NA	,06700	1,54800	,14200	,27900	,10100	1,13900	,92900	,24700	,40200	,16100	15	0
United Kingdom	0	@NA	,02000	1,81400	,09200		,03600	,50400	1,42500	,00200	,20500	,02800	55	0
United Kingdom	0	@NA	,08500	2,06800	,33300	,37200	,09700	1,04700	1,63300	,00000	,64500	,15200	20	0
United Kingdom	0	@NA	,11300	2,18000	,27000	,48100	,11600	,51000	1,88600	,09800	,49900	,17700	25	0
United Kingdom	0	@NA	,10700	1,25400	,10900	,26300	,12300	2,11100	,57700	,33600	,53700	,27100	25	0
United Kingdom	0	@NA	,01000	1,81600	,32300	-,26500	,03200	1,32500	,48700	,23200	,71800	,01700	25	0
United Kingdom	0	@NA	,08600	2,43800	,29800	,40700	,11300	,96300	2,06200	,00000	,50500	,11800	30	0
France	0	@NA	,01300	1,42300	,09600	,01700	-,02500	,72200	,77600	,10900	,32400	,02000	25	0
France	0	@NA	,05100	2,82000	,41000	,05100	,10000	1,20700	2,37500	,15100	,63500	,08300	30	0
France	0	@NA	,04700	2,47000	,48100	,04700	,10100	,82000	2,06300	,00000	,80800	,07500	45	0
France	0	@NA	,13000	4,91700	,61500	,13200	,17900	1,10000	3,78500	,00100	,77100	,15600	45	0
Austria	2	Apr04	,00900	,61700	-,46200	-,31800	-,18900	1,68800	,13300	,85100	,74500	-,02900	30	1
Austria	2	2002-06-01	-,06100	1,05000	,02800	-,04400	,00300	1,47300	,25100	,33500	,58300	-,20600	25	1
Denmark	2	2012-05-01	-,20500	,55300	-,23000	-,09500	-,20400	1,39200	,37900	,36700	,28400	-1,22100	20	1
Denmark	2	Dec09	-,52000	,31800	-,46900	-,02300	-,22300	,68800	,30600	,26300	,21900	-1,99100	45	1
Denmark	2	Apr09	-,03900	1,00500	,00400	,09800	-,01100	1,31600	,41600	,52000	,69800	-,30600	20	1
Denmark	2	Dec04	-,03900	1,51700	,22000	,23800	-,05300	1,29500	,62400	,39400	,64600	-,13000	20	1
Denmark	2	2004-06-01	-,03400	2,02000	,24800	-,03100	-,02700	1,36800	,82800	,43500	,49000	-,10400	20	1
Denmark	2	2002-09-01	-,08700	,89200	-,08400	-,82000	-,09500	1,01000	,37300	,49500	,68800	-,43000	45	1
Denmark	2	Jan01	,03300	1,49800	,32000	,04200	,06800	1,24200	,49800	,39400	,96300	,09800	45	1
France	2	2011-03-01	-,08700	,97100	-,01600	-,00600	-,11900	1,07500	,40700	,45000	,52700	-,58700	20	1
France	2	2011-05-01	-,19700	,85500	-,10500	-,50100	-,04700	1,55700	,76500	,36700	,62100	-1,38700	25	1
France	2	2011-06-01	,02800	1,31800	,17400	,02800	,04000	,71300	1,11400	,11300	,72100	,07100	45	1
France	2	Dec09	-,01700	1,95100	,37200	-,01700	,00300	,68400	,55900	,38600	,76300	-,04500	25	1
France	2	2006-02-01	-,19500	1,10000	,05300	,00000	-,10000	1,58000	,67700	,38900	,58800	-,75400	15	1
France	2	2006-03-01	,00000	1,88800	,31400	,00000	,00000	,00000	,99600	,01500	,66700	,00000	25	1
France	2	2005-03-01	,00200	1,81100	,39100	,00000	,05300	1,49600	,89200	,31900	,87200	,00700	45	1
France	2	2006-06-01	-,34900	4,51700	,60000	,00000	-,27800	,17700	3,81800	,13800	,77100	-,56500	20	1
France	2	2002-02-01	,03700	1,20400	,09100	,03200	,08700	1,66100	1,14400	,38400	,53800	,16600	20	1
France	2	2000-06-01	-,19600	2,36300	,53500	,00000	-,07100	1,00900	1,41600	,01400	,92800	-,45900	20	1
France	2	2000-09-01	-,00600	1,81600	,32400	,00000	,01300	1,44300	1,14300	,22400	,72000	-,02200	30	1
France	2	1999-05-01	-,01900	1,59500	,28900	,06500	,00900	1,49900	,70700	,17800	,77400	-,05400	20	1
France	2	Apr00	-,01700	1,68100	,27700	,00000	,01700	1,27300	1,03400	,29200	,68300	-,03900	20	1
Germany	2	2013-11-01	,02300	2,00200	,28000	,13100	,06000	1,02400	1,21400	,59100	,55900	,13000	20	1
Germany	2	2011-06-01	,09200	1,68900	,15800	,06900	,11600	,85100	,94300	,29700	,38700	,23700	10	1
Germany	2	2007-11-01	-,16100		,93900	,00000	-,28500	,10400		,00000	,96600	-,18000	45	1
Germany	2	Dec06	,03700	1,88700	,41000	,02500	,06700	1,09500	1,16800	,17300	,87200	,07300	20	1
Germany	2	2002-05-01	,04200	2,17700	,45200	,15200	,03900	,95900	2,01300	,05100	,83600	,07200	45	1
Germany	2	2001-02-01	-,19000	,42000	-,58400	-,19800	-,17600	2,09100	,37000	,36800	,42300	1,09400	45	1
Germany	2	2002-09-01	,02800	2,11700	,39200	,01900	,05700	,83300	2,09900	,00000	,74200	,04600	50	1
Germany	2	2000-07-01	-,01600	1,70200	,36100	-,07100	,02600	1,20400	,64300	,44200	,87500	-,11300	20	1
Ireland	2	Jan09	-,10600	2,18700	,31200		-,02900	1,10600	,69300	,64100	,57500	,64500	25	1
Italy	2	2004-07-01	,02200	2,14000	,30200	,03900	,04800	,28400	2,01000	,44100	,56700	,06800	45	1
Italy	2	2003-07-01	-,00500	1,32300	,14600	,02300	-,02400	,44700	1,02600	,52600	,59900	-,07600	30	1
Luxembourg	2	2005-10-01	,03800	2,04000	,29700	-,55600	,05400	,72800	1,50200	,18400	,58300	,10900	25	1
Netherlands	2	2003-11-01	-,05400	,92800	-,05300	,00000	-,04100	1,11700	,29500	,60000	,68300	-,41700	25	1
Netherlands	2	2003-03-01	,11200	1,73300	,29200	,00000	,11500	2,19000	1,54000	,02100	,68900	,19400	25	1
Norway	2	2010-03-01	-,01000		,66300	,00000	-,02500	,00000		,51800	,69300	-,02100	10	1
Norway	2	Dec01		,52100	-,44500	,00000		1,74300	,47800		,48400	,60200	25	1
Norway	2	2002-02-01	,01200	1,37800	,20000	,30700	,02600	2,54600	,87100	,15400	,73000	,03800	45	1
Poland	2	2013-07-01	,00000	1,37300	,16600	-,00200	,00000	,00000	,24300	,27500	,61000	,00000	25	1
Poland	2	2011-03-01	,03100	1,17700	,09800	,11100	-,02700	,95500	,86100	,25000	,65300	,07800	45	1
Spain	2	2011-07-01	,01700	,75100	-,02800	,03100	,03200	,09300	,53800	,18600	,08500	,03300	55	1
Sweden	2	2011-03-01	-,21100	,53600	-,17500	-,39200	-,22600	,53100	,45400	,60900	,20300	-1,00800	20	1
Sweden	2	2012-02-01	-,55200	1,01700	,00700	-,26900	-,47600	,16000	,97600	,31600	,43900	-1,77000	50	1
Sweden	2	2011-03-01		,46200	-,31100	-,87000		,22000	,38900	,52900	,26700	-2,53700	45	1
Sweden	2	2008-10-01	-,20200	,95000	-,02600	-,55600	-,19400	,52500	,90800	,28100	,49100	-,44200	45	1
Sweden	2	2005-06-01	,04200	1,72700	,23200	,18100	,07000	1,28000	1,06900	,24900	,55000	,09900	15	1
Sweden	2	Aug05	-,33800	,93500	-,03000	-,06600	-,25000	1,41900	,57500	,60200	,42600		20	1
Sweden	2	2004-10-01	-,34400	2,11500	,27800	,16100	-,06600	1,31200	,67700	,34500	,52700	-,86600	45	1
Sweden	2	2001-10-01	-,06400	3,64500	,60800	-,00300	-,09900	,74900	3,31200	,00000	,83800	-,08900	45	1
Switzerland	2	2011-09-01	-2,23600	1,31300	,14800	-11,20800	-1,61300	,00000	1,30200	,03200	,61900	-4,22900	45	1
United Kingdom	2	2009-11-01	,06800	4,13500	,69700	,09000	,11200	,46700	,42500	,21200	,91900	,12000	20	1
United Kingdom	2	Dec09	,02600	,89200	-,00600	,04000	,04500	,32100	,44000	,55600	,04900	,07300	25	1
United Kingdom	2	Apr03	-,05900	1,31000	,14000	-,47800	-,14500	2,53900	,82800	,28300	,59300	,50000	15	1
United Kingdom	2	2003-05-01	,01400	1,18600	,04700	,01200	,06800	,58800	,68000	,42700	,30000	,03700	20	1
United Kingdom	2	2001-10-01	,10700	1,15100	,06600	,18400	,12100	1,55300	,89500	,17200	,50200	,30000	30	1
United Kingdom	2	2001-07-01	-,00500	,77500	-,11400	-,03500	,00500	1,42400	,60200	,41100	,39200	-,02000	55	1
United Kingdom	2	1998-03-01	,05400	1,15800	,11400	,16200	,10200	1,48900	,99300	,18900	,83300	,22800	20	1
United Kingdom	2	1999-02-01	,08100	1,11600	,05500	,13300	,13800	1,80900	,85800	,07900	,52900	,17600	25	1
United Kingdom	2	1998-05-01	-,24000	,98300	-,01300	-,31000	-,09900	2,37100	,45400	,41900	,77700	-1,24900	25	1
Austria	0	@NA	,01400	,77900	-,07100	-,03000	,06800	,59700	,64600	,53500	,24900	,12400	50	0
Denmark	0	@NA	,09400	2,68400	,53000	,51600	,14400	1,88600	1,39800	,10100	,84500	,16100	20	0
Denmark	0	@NA	,00900	2,79100	,33200	-,89700	,01200	,96000	2,39300	,07800	,51700	,01200	45	0
Denmark	20	2010-07-01	,01200	1,28400	,05800	,44700	,03300	,95100	1,16700	,26300	,26400	,02100	20	0
France	20	2006-05-01	,01700	,98500	-,00700	,01700	,03400	,91300	,76800	,23500	,45100	,07400	20	0
France	0	@NA	,03400	,89400	-,05200	,03400	,09500	1,49200	,68100	,25200	,43900	,20500	25	0
France	0	@NA	,04200	2,37000	,36000	,04200	,06300	,76900	1,92500	,10700	,62300	,07300	45	0
Germany	0	@NA	,02400	1,34800	,10900	,13500	,05100	1,32700	1,30600	,26700	,42300	,07100	45	0
Germany	0	@NA	,11000	,61800	-,09500	-,00200	,16600	,86500	,48100	,28000	,15400	,29400	25	0
Germany	0	@NA	,05600	4,32500	,53800	,31800	,05200	1,03500	4,26900	,00000	,70000	,06700	45	0
Italy	0	@NA	,00800	,38600	-,23000	,06700	,04200	,74000	,34600	,26100	,14400	,01900	45	0
Italy	0	@NA	,07700	1,67900	,25400	,27000	,12100	,98600	1,18300	,22500	,62900	,18700	25	0
Netherlands	0	@NA	,03800	1,31500	,16300	,04200	,06000	1,28300	,44800	,25000	,67800	,09400	25	0
Netherlands	0	@NA	,00100	,98500	-,00500	,20000	,02300	1,26400	,92100	,06100	,29900	,00200	45	0
Norway	0	@NA	,13500	1,36600	,23700	,29200	,19100	2,51100	,99400	,00000	,88600	,39600	45	0
Norway	0	@NA	-,02300	,51300	-,15800	-,29000	-,00300	1,65500	,06000	,22400	,16600	-,04000	25	0
Poland	0	@NA	,00100	3,47100	,51200	,02500	,03500	1,46400	2,11200	,50500	,71900	,00400	30	0
Poland	0	@NA	,00500	1,06600	,03900	,00500	,02900	1,91000	,60700	,28800	,63900	,02200	25	0
Portugal	0	@NA	-,02700	2,63000	,21500		-,00900	,41600	1,04300	,52900	,34700	-,11700	25	0
Sweden	0	@NA	,00800	2,53100	,40700	,00400	,04700	1,11600	1,71400	,43500	,67300	,02900	45	0
Sweden	0	@NA	,02700	,52200	-,11100	-,44800	,05400	,44700	,43200	,33200	,12100	,07000	25	0
Sweden	0	@NA	,04400	4,48900	,43500	,27900	,08600	,67900	2,98100	,00000	,55900	,05100	45	0
United Kingdom	0	@NA	,07500	,86800	-,06000	,07400	,09600	3,60100	,26600	,00000	,39800	,15400	30	0
United Kingdom	0	@NA	,01900	1,13800	,06100	,16100	,24300	2,46000	,25000	,18200	,49900	,08400	25	0
United Kingdom	20	2001-06-01	,00200	2,21800	,20500	-,80700	,01000	,52300	1,66200	,12800	,37300	,00300	45	0
United Kingdom	0	@NA	,05800	,98200	-,00300	,09000	,11900	,35600	,83300	,48500	,17400	,19300	50	0
Austria	2	2005-02-01	-,05700	2,47200	,28600	-,19700	-,11600	,37500	1,31200	,11600	,48000	-,07800	50	1
Denmark	2	Aug02	-,00700	5,11500	,70800	-,00200	,00000	,33000	4,70000	,04900	,88000	-,00800	45	1
Denmark	2	2004-11-01	-,01700	1,00200	,00100	,05800	-,00300	1,50900	,50300	,62400	,52500	-,11200	20	1
Denmark	2	Apr99	-,00300	1,47400	,05900	,00000	,02000	,31300	1,43700	,60700	,18500	-,01000	20	1
France	2	2006-02-01	-,79700	3,08900	,30200	-6,10300	-,68200	,18200	2,43500	,00700	,44600	-1,11800	45	1
France	2	2002-05-01	,02400	1,40200	,22000	,00000	,06200	1,08900	,53100	,39900	,76600	,08000	25	1
France	2	2004-11-01	,01600	1,95300	,40200	,00000	,06700	,63800	1,91700	,30200	,82300	,04400	20	1
Germany	2	2004-10-01	,03500	1,38500	,11300	,01000	,07100	,47700	1,01300	,22500	,40800	,07300	25	1
Germany	2	2004-11-01		4,64800	,56500	-,09500		,56300	2,86300	,00200	,71900	-1,05900	45	1
Germany	2	Aug03	-,33100	3,59600	,46100	,19000	-,52400	,13200	3,38900	,17000	,63900	-,49100	45	1
Italy	2	Apr04	-,05300	1,04100	,02600	-,00900	-,01200	1,12400	,94500	,33300	,66000	-,17400	45	1
Italy	2	2004-02-01	-,11300	1,06600	,04900	,00000	-,08100	,97500	,65400	,54200	,78600		25	1
Netherlands	2	2001-11-01	,01300	2,64000	,50400	-,23000	,00800	1,25500	2,64000	,33900	,81100	,03400	45	1
Netherlands	2	2002-06-01	-,07300	,67200	-,25700	,00000	-,04000	1,75100	,27100	,44500	,52800	-,52200	25	1
Norway	2	2002-07-01	-,21300	,64200	-,09700	-,08800	-,29100	,22400	,63000	,18200	,17500	-,35400	45	1
Norway	2	2001-06-01	-,12700	,74500	-,17200	-,05200	-,12200	,60100	,68400	,00000	,50400	-,42400	25	1
Poland	2	2012-10-01	-,21300	,61700	-,17000	-,25100	-,21900	1,44700	,50100	,15400	,27300	-,64000	30	1
Poland	2	2011-05-01		,73200	-,15000	-,56200	-,15900	,76900	,41900	,14400	,41100	-2,34500	25	1
Portugal	2	2011-05-01	-,03000	,81300	-,08000	-,85100	-,02100	,56500	,33600	,67900	,34900	-,47800	25	1
Sweden	2	2001-09-01	,00000	1,28100	,18300	,09000	,00000	,00000	,92300	,04100	,83100	,00000	45	1
Sweden	2	Jan02	-,12600	,81800	-,03800	-,06600	-,04700	,01900	,70900	,00400	,17000	-,15900	25	1
Sweden	2	2009-06-01	-,28700	3,72200	,57900	,55200	-,31900	,58400	1,49800	,00000	,79200	-,36500	45	1
United Kingdom	2	Apr03	,01700	1,03800	,02700	,07500	,03300	2,04300	,66000	,13500	,74100	,07900	30	1
United Kingdom	2	Aug02	,07000	1,07400	,02800	-,16600	,12100	,68700	,89400	,37300	,40100	,17600	25	1
United Kingdom	2	2000-03-01	-,28500	1,31000	,15000	-,41600	-,31700	,92600	1,26900	,00500	,63400	-,57800	50	1
United Kingdom	2	2003-03-01	-1,69400	,52600	-,20500	-3,06100	-1,64400	,56900	,47700	,16800	,22800	-3,03500	45	1
