# Supplementary material for: A Global Model for Bankruptcy Prediction
Source: PLoS One. 2016 Nov 23;11(11):e0166693. doi: 10.1371/journal.pone.0166693 (PMC5120822; doi:10.1371/journal.pone.0166693)
Supplement: S7 File — Variables of bankrupt/non-bankrupt European firms in t-3. (XLSX) [file pone.0166693.s007.xlsx]

## Sheet: Hoja1
A Global Model for Bankruptcy Prediction. Data and Sample.
Country	Inactive Company Marker	Inactive Company Marker (Date)	V1	V2	V3	V4	V5	V6	V7	V8	V9	V10	V11	Dependent Variable (Bankruptcy)
Austria	0	@NA	,05800	1,74800	,24600	,25700	,08800	1,19100	,69000	,28500	,57400	,13300	30	0
Austria	0	@NA	,06500	1,69200	,22700	,23200	,11300	1,63600	1,52100	,04700	,55600	,14000	25	0
Denmark	0	@NA	,26200	1,79500	,39700	,47400	,33500	1,24200	1,77000	,00000	,89700	,54200	45	0
Denmark	20	2010-07-01	,01200	1,28400	,05800	,44700	,03300	,95100	1,16700	,26300	,26400	,02100	20	0
Denmark	0	@NA	,12600	5,88900	,65300	,70000	,16100	1,04000	4,24300	,00000	,78600	,14900	20	0
Denmark	0	@NA	,00900	2,79100	,33200	-,89700	,01200	,96000	2,39300	,07800	,51700	,01200	45	0
Denmark	0	@NA	,06300	,99300	-,00300	,23000	,11000	1,97000	,96700	,31100	,40600	,26700	20	0
Denmark	0	@NA	,27400	3,06500	,58900	,64400	,37300	1,66300	2,96500	,00600	,87400	,40100	45	0
Denmark	20	2002-05-01	,01900	1,11200	,06600	,11100	,04700	1,40300	,75500	,25900	,65700	,06600	20	0
France	0	@NA	,09200	1,78000	,23800	,09200	,13200	1,66300	,96000	,17800	,54400	,16900	20	0
France	20	Dec04	,02500	,94200	-,03600	,11900	,04500	,64100	,67800	,15700	,57400	,16000	20	0
France	20	2006-05-01	,01700	,98500	-,00700	,01700	,03400	,91300	,76800	,23500	,45100	,07400	20	0
France	0	@NA	,03400	,89400	-,05200	,03400	,09500	1,49200	,68100	,25200	,43900	,20500	25	0
France	0	@NA	-,02900	2,51800	,37600	-,02900	,03500	2,08800	1,16800	,00800	,62300	-,07700	15	0
France	0	@NA	,07400	1,92400	,32100	,07400	,09400	1,16200	1,83600	,16600	,66800	,16300	20	0
France	0	@NA	,03900	1,08100	,04500	,03900	,04400	,74700	1,05400	,17900	,59900	,08900	20	0
France	0	@NA	,01100	1,27900	,15900	,00500	,04100	,76100	1,11000	,21900	,72900	,05900	20	0
France	0	@NA	,03300	1,17100	,12100	,03200	,03500	1,37400	,50600	,44400	,83100	,16900	25	0
France	0	@NA	,04300	2,13700	,21900	,27200	,07000	,61700	1,55600	,22400	,41200	,10500	20	0
France	0	@NA	,05800	1,84300	,28500	,00000	,09500	1,31100	,95400	,32200	,62300	,12500	25	0
Germany	0	@NA	,02400	1,34800	,10900	,13500	,05100	1,32700	1,30600	,26700	,42300	,07100	45	0
Germany	0	@NA	,09500	1,27100	,05000	,16500	,14300	1,15000	,69400	,15200	,23200	,14700	10	0
Germany	0	@NA	-,04900	,65300	-,07400	-,31900	,05200	,53900	,53700	,40500	,13900	-,20300	50	0
Germany	0	@NA	,02200	1,42000	,11100	,12400	,04300	1,25900	,73300	,09800	,37500	,04700	20	0
Germany	0	@NA	,06800	2,35100	,31300	,23300	,12100	,97000	1,32600	,09200	,54400	,12200	20	0
Germany	0	@NA	,05600	4,32500	,53800	,31800	,05200	1,03500	4,26900	,00000	,70000	,06700	45	0
Germany	0	@NA	-,38100	,72600	-,08600	-,94900	,00200	,59500	,67400	,12200	,22900	-1,38600	45	0
Germany	0	@NA	,09700	,43000	-,34200	,20500	,20600	2,16400	,30200	,27100	,25900	,57300	45	0
Ireland	0	@NA	,03600	5,96100	,69900	,78700	,05800	,48400	2,78200	,00000	,84000	,04300	25	0
Italy	0	@NA	,03200	1,65900	,20700	-,75700	,00500	,29100	1,63700	,11600	,52200	,04600	25	0
Italy	0	@NA	,01800	1,35700	,19400	,11400	,05300	1,32700	,52500	,31500	,73600	,06900	30	0
Luxembourg	20	Jan03	,07600	1,48900	,15300	-,28000	,13300	,75900	,88900	,00400	,46600	,13700	25	0
Netherlands	0	@NA	,03800	1,31500	,16300	,04200	,06000	1,28300	,44800	,25000	,67800	,09400	25	0
Netherlands	0	@NA	,02000	,69700	-,22500	,02000	,05000	2,00200	,64400	,11500	,51700	,11600	45	0
Norway	0	@NA	-1,04900	,53000	-,68200	-5,41800	-,58900	2,28900	,44100	,95100	,76900	,21100	45	0
Norway	0	@NA	,02400	1,22400	,08300	,36600	,04600	1,19800	,74500	,09900	,45200	,06500	25	0
Norway	0	@NA	,04400	1,92200	,07100	,29900	,04900	,13900	1,85300	,60300	,14700	,14400	10	0
Poland	0	@NA	,00100	3,47100	,51200	,02500	,03500	1,46400	2,11200	,50500	,71900	,00400	30	0
Poland	0	@NA	,00500	1,06600	,03900	,00500	,02900	1,91000	,60700	,28800	,63900	,02200	25	0
Spain	0	@NA	,00900	,82500	-,01500	,03900	,02600	,08700	,71100	,29100	,07000	,02300	55	0
Sweden	0	@NA	,05800	1,70200	,20500	,06300	,10200	1,04400	1,03000	,16600	,49600	,11500	20	0
Sweden	0	@NA	,00800	2,53100	,40700	,00400	,04700	1,11600	1,71400	,43500	,67300	,02900	45	0
Sweden	0	@NA	,02700	,52200	-,11100	-,44800	,05400	,44700	,43200	,33200	,12100	,07000	25	0
Sweden	0	@NA	,04000	1,62300	,11600	,42200	,10900	,71000	1,44000	,00700	,30300	,05100	45	0
Sweden	0	@NA	,05200	1,01800	,00900	,05200	,07000	1,03300	,96300	,07000	,49600	,10800	45	0
Sweden	0	@NA	,04400	4,48900	,43500	,27900	,08600	,67900	2,98100	,00000	,55900	,05100	45	0
Sweden	0	@NA	,05900	1,29500	,13600	,36100	,08200	,96500	1,17600	,04500	,59900	,13200	45	0
Sweden	10	Apr05	,06600	,75600	-,07200	,33300	,12100	,88900	,67200	,31600	,22400	,16000	50	0
Switzerland	0	@NA	-,54900	,42000	-,28200		-,24400	,52800	,37600	,07900	,20400	-1,72100	45	0
United Kingdom	0	@NA	,01000	1,81600	,32300	-,26500	,03200	1,32500	,48700	,23200	,71800	,01700	25	0
United Kingdom	0	@NA	,01100	,79500	-,05900	-,55400	,03900	,73600	,46900	,42100	,23000	,06500	30	0
United Kingdom	0	@NA	,05800	,98200	-,00300	,09000	,11900	,35600	,83300	,48500	,17400	,19300	50	0
United Kingdom	0	@NA	,02000	1,81400	,09200		,03600	,50400	1,42500	,00200	,20500	,02800	55	0
United Kingdom	0	@NA	,05800	,98200	-,00300	,09000	,11900	,35600	,83300	,48500	,17400	,19300	50	0
United Kingdom	0	@NA	,11300	2,18000	,27000	,48100	,11600	,51000	1,88600	,09800	,49900	,17700	25	0
United Kingdom	0	@NA	,01000	1,81600	,32300	-,26500	,03200	1,32500	,48700	,23200	,71800	,01700	25	0
United Kingdom	0	@NA	,08600	2,43800	,29800	,40700	,11300	,96300	2,06200	,00000	,50500	,11800	30	0
France	0	@NA	,04200	2,37000	,36000	,04200	,06300	,76900	1,92500	,10700	,62300	,07300	45	0
France	0	@NA	,13000	4,91700	,61500	,13200	,17900	1,10000	3,78500	,00100	,77100	,15600	45	0
Austria	2	2005-02-01	,01100	3,85000	,30600	-,22500	-,03700	,28400	2,36100	,04600	,41400	,01300	50	1
Austria	2	Apr04	-,17000	,33800		,00000	-,13600	1,90000	,13400		,47000	,31900	30	1
Austria	2	2002-06-01	,03900	,92800	-,04800	,00000	,10000	2,01900	,13500	,46300	,62000	,16700	25	1
Denmark	2	2012-05-01	-,05400	,59800	-,17400	,11300	-,00200	1,19000	,37600	,44400	,25900	-,36300	20	1
Denmark	2	Dec09	,05300	1,43600	,16900	,20600	,02700	,80300	1,30600	,20000	,55500	,09000	45	1
Denmark	2	Apr09	,01300	1,13500	,07000	,20400	,04900	1,23500	,73800	,51700	,58800	,05600	20	1
Denmark	2	Dec04	,04100	1,94200	,35700	,28500	,07700	1,80800	,99400	,34800	,73600	,10800	20	1
Denmark	2	2002-09-01	-,40700	1,23300	,12700	,00000	-,47700	,77300	,72300	,29300	,67000	-1,14100	45	1
Denmark	2	Jan01	,02100	2,92400	,59200	,00000	,04300	1,80500	1,47000	,03000	,90000	,03400	45	1
Denmark	2	Apr99	,00900	1,19100	,02000	,00000	,01600	,21500	1,15600	,57700	,12300	,02600	20	1
France	2	2011-03-01	,04600	1,21700	,11300	,10300	,08800	1,57600	,39800	,31300	,63500	,18500	20	1
France	2	2011-05-01	-,03600	1,00700	,00400	-,28000	,01300	,65000	,81300	,27600	,53200	-,11700	25	1
France	2	2006-02-01	-,02000	1,55400	,20900	,00000	,02200	1,66800	1,04800	,30600	,58700	-,05100	15	1
France	2	2006-02-01	-,99000	4,49500	,37400	-2,23400	-,67600	,09700	4,06900	,00000	,48100	-1,24200	45	1
France	2	2006-03-01	-,14400	2,42100	,38900	,00000	-,11800	,89000	1,44600	,00500	,66300	-,21000	25	1
France	2	2005-03-01	-,19800	1,58100	,31100	,00000	-,20000	1,20800	,80900	,36800	,84600	-,81200	45	1
France	2	2004-11-01	,03900	1,86100	,36200	,00000	,08600	,68900	1,79800	,31900	,78300	,12400	20	1
France	2	2006-06-01	,00500	5,33300	,66800	,00000	,00500	,55200	4,40200	,10700	,82200	,00800	20	1
France	2	2002-05-01	,03300	1,69700	,28700	,00000	,06700	1,12000	,72600	,33600	,70000	,09100	25	1
France	2	2002-02-01	,03700	1,17700	,07800	,00500	,07200	,93300	1,13200	,51000	,51800	,19300	20	1
France	2	2000-06-01	-,05500	2,72600	,58000	,00000	,02000	1,05300	1,78400	,03800	,91600	-,10500	20	1
France	2	1999-05-01	,00700	1,77300	,35400	,07600	,06800	1,49900	,85800	,13900	,81100	,01600	20	1
France	2	Apr00	,02600	1,65700	,26000	,00000	,14600	1,50200	,96500	,21500	,65600	,05800	20	1
Germany	2	2013-11-01	,02000	4,32300	,55500	,17000	,06300	1,33500	2,46400	,32400	,72100	,04700	20	1
Germany	2	2011-06-01	,05900	,80000	-,09800	,18600	,11000	1,93300	,56900	,35500	,39100	,11600	10	1
Germany	2	2004-11-01	-,05200	4,26200	,49000	,00000	-,09600	,13900	3,83400	,02800	,64000	-,06300	45	1
Germany	2	2002-05-01	-,02200	,64800	-,28500	-,01500	-,00200	1,64100	,61600	,27600	,52600	-,61800	45	1
Germany	2	Aug03	-,09500	,95700	-,01100	-,03800	-,10400	,52100	,67600	,00000	,25200	-,28800	50	1
Germany	2	2001-02-01	-,02100	1,53200	,27800	-,13500	,01300	1,13200	,61900	,49600	,79900	-,14900	20	1
Germany	2	2002-09-01	-,28000	2,01400	,27900	-1,02500	-,10000	1,13300	,66900	,58300	,55400	1,12400	25	1
Germany	2	2000-07-01	,03400	1,52200	,17200	,04000	,07800	,38800	1,43400	,31600	,50300	,08600	45	1
Ireland	2	Jan09	,01800	2,35900	,43700	,04700	,05300	1,47500	2,17500	,22100	,75900	,04400	45	1
Italy	2	2004-07-01	-,02600	1,25200	,11100	,00000	-,01200	,41500	,98600	,43500	,55000	-,42900	30	1
Italy	2	2003-07-01	-,05400	1,65900	,17500	-,71200	,01800	,76500	,90900	,34800	,44100	-,18000	25	1
Luxembourg	2	2005-10-01	,11200	1,95600	,35800	,00000	,11700	2,91600	1,87500	,05300	,73300	,20500	25	1
Netherlands	2	2003-11-01	-,14300	,73200	-,22400	,00000	-,11900	1,59700	,30500	,40200	,61400	-1,63900	25	1
Netherlands	2	2001-11-01	-,04700		,95400	,00000	-,07000	,00700		,64600	,98200	-,14400	45	1
Norway	2	2002-02-01	-,02000	1,09300	,03300	-,01100	-,02600	,83300	,82800	,28900	,38500	-,06000	30	1
Norway	2	2001-06-01	-,08200	1,05200	,02100	-,10400	-,05700	,87900	,53700	,25700	,42800	-,19000	25	1
Poland	2	2011-05-01	,01900	,77100	-,03200	,03200	,03500	,10000	,50400	,17100	,10600	,03500	55	1
Poland	2	2011-03-01	-,09900	,80500	-,07300	-,16300	-,14400	,48700	,58800	,40900	,30100	-,26100	20	1
Spain	2	2011-07-01	-,62000	5,69800	,45700	-,62000		,17100	5,29000	,06700	,55500	-,73200	45	1
Sweden	2	2011-03-01	-,15700	7,65900	,81300	,69700	-,15600	,44500	4,95400	,00000	,93500	-,17800	45	1
Sweden	2	2008-10-01		1,28900	,12200	-,08700	-,05100	,82700	,60300	,16000	,54700		45	1
Sweden	2	2005-06-01	,08200	1,69100	,33500	,06700	,11300	3,94000	1,28900	,00000	,81900	,16700	45	1
Sweden	2	Aug05		2,16900	,44000	,00200			1,88800	,00000	,81600		45	1
Sweden	2	2004-10-01	-,70400	1,20600	,03500		-,05300	,40200	1,13200	,01200	,20400	-,85100	45	1
Sweden	2	2001-09-01	,04100	5,18900	,80000	,06600	,07000	,36600	1,73500	,00000	,99100	,05100	20	1
Sweden	2	Jan02	,02100	1,06500	,00400	,10300	,05900	,38700	,59800	,51300	,06700	,04900	25	1
Sweden	2	2001-10-01	-,08300		,48500	-,17000	-,09000	,13400	5,51100	,00500	,56000	-,09100	45	1
Switzerland	2	2011-09-01	-,09100	1,14600	,06000	-,19600	-,06100	1,31200	,72100	,31300	,46700	-,38600	15	1
United Kingdom	2	2003-03-01	,16200	1,27000	,15800	,22400	,24900	1,33700	1,02300	,32900	,74300	,80100	25	1
United Kingdom	2	Apr03	,10100	,80700	-,10100	,15500	,14300	1,62700	,54300	,15700	,42100	,26700	30	1
United Kingdom	2	2003-05-01	-,07000	1,72000	,16900	-,07300	-,07400	,66000	1,55300	,40900	,40400	-,17000	55	1
United Kingdom	2	Apr03	-,23100	,53900	-,62400	-,85400	-,20200	2,87100	,49600	,00000	,73000	,62000	50	1
United Kingdom	2	Aug02		1,22700	,13100	-,07300			,59900	,22300	,70500		25	1
United Kingdom	2	2001-10-01	,05400	1,16500	,05800	,23100	,08300	1,70500	,82200	,25800	,41300	,12700	30	1
United Kingdom	2	2000-03-01	-,50300	,62400	-,32000	-,72500		1,50400	,56700	,24600	,53200		50	1
United Kingdom	2	1998-05-01	-,04500	,95700	-,03600	-,39100	,00800	2,91000	,39500	,43900	,79400	-,26700	25	1
Austria	0	@NA	,01400	,77900	-,07100	-,03000	,06800	,59700	,64600	,53500	,24900	,12400	50	0
Denmark	0	@NA	,09400	2,68400	,53000	,51600	,14400	1,88600	1,39800	,10100	,84500	,16100	20	0
Denmark	0	@NA	,00900	2,79100	,33200	-,89700	,01200	,96000	2,39300	,07800	,51700	,01200	45	0
Denmark	0	@NA	,05800	1,47800	,13100	,30200	,06800	,98300	,82900	,31000	,40500	,14900	20	0
Denmark	2	2004-11-01	,01600	1,27600	,12400	,11300	,03600	1,85700	,66200	,51300	,57300	,07200	20	1
Denmark	2	2004-06-01	-,10600	1,29900	,12400	,02600	-,03700	1,11900	,61100	,44900	,54100	-,31300	20	1
Denmark	2	Aug02		1,33000	,21100	,07400			1,09500	,45700	,85200	,00000	45	1
France	0	@NA	,01300	1,42300	,09600	,01700	-,02500	,72200	,77600	,10900	,32400	,02000	25	0
France	0	@NA	,05100	2,82000	,41000	,05100	,10000	1,20700	2,37500	,15100	,63500	,08300	30	0
France	0	@NA	,04700	2,47000	,48100	,04700	,10100	,82000	2,06300	,00000	,80800	,07500	45	0
France	2	Dec09	,01700	2,75700	,48700	,01700	,04500	,66500	1,09900	,26400	,76500	,03900	25	1
France	2	2000-09-01	,01000	2,23100	,39700	,00000	,05000	1,43300	1,52100	,22800	,71900	,03200	30	1
France	2	2011-06-01	,03600	1,48000	,22600	,03600	,05300	,68400	1,27800	,08000	,69800	,07800	45	1
Germany	2	2007-11-01		21,22400	,92200	,00000			16,94200	,00000	,96800		45	1
Germany	2	Dec06	,05800	2,86500	,54600	,00000	,09400	1,32300	1,97800	,12500	,83900	,11800	20	1
Germany	2	2004-10-01	,02500	6,80600	,45200	,00000	,05800	,48600	5,71000	,02000	,53000	,03000	25	1
Germany	0	@NA	,05300	3,16100	,30500	,13300	,07000	,88100	2,82900	,00200	,44600	,06400	45	0
Germany	0	@NA	,00900	1,35000	,18500	,11600	,02300	1,50500	,96500	,26300	,71500	,06000	20	0
Germany	0	@NA	,11000	,61800	-,09500	-,00200	,16600	,86500	,48100	,28000	,15400	,29400	25	0
Italy	0	@NA	,05600	2,26700	,37900	,07100	,08600	1,01600	1,43900	,15300	,67800	,11500	25	0
Italy	0	@NA	,07700	1,67900	,25400	,27000	,12100	,98600	1,18300	,22500	,62900	,18700	25	0
Italy	2	2004-02-01	,01500	1,24000	,13700	,00000	,05100	1,22300	,38500	,54100	,70500	,08300	25	1
Italy	2	Apr04	-,07600	1,09500	,06800	-,07500	-,03900	,99500	,67300	,41500	,77800	-,75300	25	1
Netherlands	2	2003-03-01	-,18400	1,88800	,38500	-,27700	-,18700	,40300	1,88800	,20300	,81800	-,36100	45	1
Netherlands	2	2002-06-01	-,02700		,85100	,00000	-,04200	,00000		,00000	,87600	-,02800	10	1
Netherlands	0	@NA	,05600	2,67500	,36800	,07000	,08400	,51900	1,04500	,33600	,58700	,11900	10	0
Netherlands	0	@NA	,00100	,98500	-,00500	,20000	,02300	1,26400	,92100	,06100	,29900	,00200	45	0
Norway	0	@NA	,13500	1,36600	,23700	,29200	,19100	2,51100	,99400	,00000	,88600	,39600	45	0
Norway	0	@NA	-,02300	,51300	-,15800	-,29000	-,00300	1,65500	,06000	,22400	,16600	-,04000	25	0
Norway	2	2010-03-01	-1,28500	,97500	-,01200	,00000	-1,18300	1,10200	,91000	1,14600	,47400	1,97100	25	1
Norway	2	Dec01	,03400	1,58600	,21400	,04000	,07200	1,00900	,29600	,00000	,57800	,06300	25	1
Poland	2	2013-07-01	,02600	1,20700	,11800	,08100	,03500	1,06700	,85000	,21800	,68700	,07500	45	1
Poland	2	2012-10-01	-,08300	,67600	-,14600	-,56500	-,03400	,49900	,32400	,56000	,30500	-,46200	25	1
Poland	0	@NA	,18900	1,59900	,19000	,21200	,15000	1,32600	,98900	,11700	,50600	,31900	45	0
Poland	0	@NA	,10000	15,83600	,80900	,73000	,12400	,95500	9,16400	,00100	,86400	,10700	25	0
Portugal	0	@NA	-,02700	2,63000	,21500	-1,16400	-,00900	,41600	1,04300	,52900	,34700	-,11700	25	0
Portugal	2	2011-05-01		,33300	-,55900			,07300	,32000	,12400	,27900		50	1
Sweden	2	2012-02-01	,01000	1,53700	,23300	-,54300	,02600	,91600	1,47400	,14500	,66600	,01800	45	1
Sweden	2	2011-03-01	,03500	1,82100	,24600	,25600	,05700	1,37800	1,18600	,18300	,54600	,07400	15	1
Sweden	2	2009-06-01	-,07900	1,33800	,10900	,05400	-,04500	1,19100	,76400	,46900	,42900	-,35400	20	1
Sweden	0	@NA	,11200	2,33700	,30600	,41200	,15500	1,16100	1,33600	,12400	,53600	,17700	20	0
Sweden	0	@NA	,02400	,66000	-,09600	,11900	,06200	,35000	,51600	,31100	,18600	,05700	45	0
Sweden	0	@NA	,05100	1,22100	,08800	,35400	,00100	1,75200	,60800	,19600	,48500	,12600	15	0
United Kingdom	0	@NA	,07500	,86800	-,06000	,07400	,09600	3,60100	,26600	,00000	,39800	,15400	30	0
United Kingdom	0	@NA	,13800	2,02500	,21900	,62400	,20500	1,14900	1,04100	,01500	,43200	,18900	20	0
United Kingdom	2	2009-11-01	,03300	,78300	-,07400	,01200	,05800	,36700	,47600	,24600	,26800	,07500	20	1
United Kingdom	2	Dec09	,05300	1,08700	,05700	,09800	,09900	2,04600	,64600	,10000	,71900	,21700	30	1
United Kingdom	2	2001-07-01	,02900	1,33800	,16900	,01900	,04600	1,79500	1,00400	,31900	,66700	,08200	55	1
United Kingdom	0	@NA	,02400	,89200	-,04200	,09600	,07100	1,37400	,46700	,29500	,34400	,08800	55	0
Norway	2	2002-07-01	,10300	1,36300	,24300	,27900	,14200	2,83000	1,08600	,03100	,91100	,36100	45	1
