# Supplementary material for: A Global Model for Bankruptcy Prediction
Source: PLoS One. 2016 Nov 23;11(11):e0166693. doi: 10.1371/journal.pone.0166693 (PMC5120822; doi:10.1371/journal.pone.0166693)
Supplement: S8 File — Variables of bankrupt/non-bankrupt Global firms in t-1. (XLSX) [file pone.0166693.s008.xlsx]

## Sheet: Hoja1
A Global Model for Bankruptcy Prediction. Data and Sample.
Country	Inactive Company Marker	Inactive Company Marker (Date)	V1	V2	V3	V4	V5	V6	V7	V8	V9	V10	V11	Dependent Variable (Bankruptcy)
Japan	0	@NA	,04500	1,33000	,17000	,15000	,04300	1,18700	1,01100	,14600	,68500	,13500	15	0
Japan	0	@NA	,02200	1,18900	,09700	,05000	,04500	,75600	,88200	,32800	,60900	,06400	15	0
Japan	0	@NA	,06800	2,19400	,44100	,85700	,11100	1,16200	1,74000	,09400	,81100	,11200	20	0
Japan	0	@NA	,03000	2,23200	,35800	,41800	,06000	1,04000	2,06000	,01600	,64800	,05800	20	0
Japan	0	@NA	,03500	1,96500	,32800	,43700	,06000	,88700	1,50400	,00200	,66800	,06400	20	0
Japan	0	@NA	,03400	1,61100	,22500	,42500	,05500	,85400	1,27300	,11600	,59500	,06100	20	0
Japan	0	@NA	,00700	1,04100	,02700	,02900	,02200	1,17900	,91000	,23900	,67600	,03100	20	0
Japan	0	@NA	,04400	1,49000	,26500	,10900	,07400	2,05800	1,33600	,36800	,80400	,17500	20	0
Japan	0	@NA	,01300	1,11600	,06800	,06000	,02300	,91800	,76700	,24600	,65600	,05900	20	0
Japan	0	@NA	,03000	1,47800	,23300	,10700	,05000	,84500	1,09900	,27200	,72000	,08200	20	0
Japan	0	@NA	,05900	1,32600	,14600	-,05800	,06200	,82400	,59900	,39100	,59300	,29200	20	0
Japan	0	@NA	,05500	1,57100	,22400	,38400	,10100	1,20200	1,03700	,08500	,61600	,09400	20	0
Japan	0	@NA	,05200	,93200	-,01500	,16400	,08000	,57700	,88900	,62700	,20500	,20900	20	0
Japan	0	@NA	,05000	1,25100	,13300	,12200	,05300	,72500	1,05300	,12900	,66300	,13600	25	0
Japan	0	@NA	,02200	1,44800	,15200	,21900	,06000	1,10800	,69200	,22600	,49100	,04400	25	0
Japan	0	@NA	,02900	1,77600	,20500	,22500	,04100	,95800	1,15600	,20200	,46800	,05400	25	0
Japan	0	@NA	,06900	1,70400	,18700	,47900	,17900	1,36400	1,28200	,13800	,45200	,10900	25	0
Japan	0	@NA	,04100	1,60200	,32300	,34200	,07100	3,08800	1,22600	,01200	,85900	,09400	25	0
Japan	0	@NA	,05400	1,72900	,23400	,57100	,07000	2,01800	1,27100	,07800	,55500	,08700	25	0
Japan	0	@NA	,01500	1,56600	,22000	,32800	,02900	,84100	1,27900	,43100	,60900	,03600	25	0
Japan	0	@NA	,09000	3,03200	,45200	,26100	,16200	1,81200	1,09400	,41800	,67400	,19600	25	0
Japan	0	@NA	,02100	2,80800	,38500	,36100	,03900	,65300	2,43200	,39100	,59700	,04400	25	0
Japan	0	@NA	,01700	,84500	-,03500	,11200	,03300	,50100	,55300	,36900	,18900	,05600	25	0
Japan	0	@NA	,07200	1,08600	,03400	,31200	,06100	,94800	,42000	,19000	,43000	,13100	25	0
Japan	0	@NA	,03700	,80400	-,06300	,30300	,07100	2,32300	,47600	,16400	,25700	,07700	30	0
Japan	0	@NA	,00300	,59100	-,18400	,29800	,03300	1,07900	,28000	,59500	,26600	,01200	30	0
Japan	0	@NA	,00800	1,66700	,15300	,28400	,01400	,45800	1,43300	,12000	,38200	,01000	45	0
Japan	0	@NA	,00900	1,98500	,27000	,16900	,01300	,89100	1,35100	,13900	,54400	,01600	45	0
Japan	0	@NA	,03900	1,38600	,16700	,32400	,05500	1,01800	,92800	,20500	,59800	,08700	45	0
Japan	0	@NA	,05600	1,25500	,10400	-,05200	,05800	,67500	1,09000	,58600	,51100	,19900	45	0
Korea	0	@NA	-,02000	1,16000	,11700	,00000	-,03700	1,86300	,38400	,38000	,84500	-,15800	25	0
Korea	0	@NA	,05500	1,24300	,05600	,00000	,07200	,63700	,92500	,23000	,28700	,09500	45	0
Singapore	0	@NA	,01200	2,02300	,48800	-,24800	,01600	1,94600	1,51600	,00000	,96500	,02300	25	0
Taiwan	0	@NA	,04000	1,53900	,23200	,06500	,06400	1,14200	,92100	,23600	,66400	,07800	45	0
Japan	2	1999-07-01	-,02600	,88200	-,07200	-,11000	,01400	,39900	,50900	,70300	,53900	-,15100	15	1
Japan	2	2000-07-01	-1,33100	,46700	-,43700	-1,54200	-,17800	,77400	,33800	,69400	,38300	-19,06300	15	1
Japan	2	2002-05-01	-,14500	,31700	-,63200	-,50600	-,07000	1,15500	,19500	,87700	,29400	,83000	20	1
Japan	2	2008-11-01	-,90300	,50500	-,82500	-,86400	-,49400	1,30500	,42000	,62500	,84000	1,26900	20	1
Japan	2	2009-03-01	-,13900	,95200	-,04100	-,14000	-,00800	1,43500	,84300	,25900	,80900		20	1
Japan	2	Dec08	-,10000	,96800	-,02300	,07600	-,06200	,92400	,48500	,16400	,69800	-,63200	20	1
Japan	2	Dec08	-,06200	,89100	-,07100	-,04000	,00200	1,48900	,43000	,23500	,58100	-,43800	20	1
Japan	2	2002-02-01	-,01000	,63300	-,33900	-,09400	,01100	1,20200	,39600	,43100	,58400	-,64300	20	1
Japan	2	2002-02-01	,01300	1,79100	,33200	,20300	,04100	,83900	1,57300	,44600	,75200	,03100	20	1
Japan	2	2009-02-01	,00200	1,41300	,22700	,05000	,01800	,68900	1,06600	,41800	,77600	,00500	20	1
Japan	2	2001-06-01	-,11100	,75100	-,19100	-,24800	-,00900	,52300	,29100	,64700	,57400		20	1
Japan	2	Jan09	,00300	1,14900	,10200	,06300	,01500	1,37800	,85900	,32500	,78900	,02300	20	1
Japan	2	2013-09-01	-1,80600	,07900				1,63600	,07100		,18900	1,05200	20	1
Japan	2	Apr02	-,06200	1,38700	,22300	-,05300	-,04100	1,46200	,97600	,00900	,80000	-,19900	25	1
Japan	2	2009-03-01	-,04400	1,26600	,13100	,02300	,00800	,83800	,46400	,39600	,62200	-,11300	25	1
Japan	2	2008-06-01	,10600	1,20400	,07500	-,29100	-,04300	,73800	,50100	,21700	,44300	,29600	25	1
Japan	2	2005-05-01	-,12700	,71800	-,13300	,04700	-,03800	2,16600	,51100	,20300	,33700	-,92700	25	1
Japan	2	2003-03-01	-,07800	,36400	-,70100	-,79800	-,00400	,53900	,15500	,98200	,40100	,27600	25	1
Japan	2	2002-02-01	-,23300	,93200	-,03000	,04700	-,09000	,63500	,49400	,29800	,41300	-,49600	25	1
Japan	2	Dec00	,01400	,59600	-,28800	-,20100	-,04300	1,01900	,44200	,41100	,42500	,08500	25	1
Japan	2	Dec01	-,04700	,57100	-,17900	-,05200	,01000	,93600	,35100	,60900	,23800	-,83000	25	1
Japan	2	2000-05-01	-,24800	,19100	-,65200	-,29000	-,01600	1,02300	,07900	,88200	,15400	1,02100	25	1
Japan	2	2000-10-01	-,82900	,25400	-1,24500	-,95300	,00300	,94700	,20500	1,53200	,42300	1,12800	25	1
Japan	2	2002-03-01	-,28500	,23100	-,66500	-,05300	-,03900	,63000	,09400	,73900	,20000		25	1
Japan	2	2000-10-01	-,02600	,39100	-,76400	-,56400	,00900	1,08100	,19500	1,05300	,49200	,06900	30	1
Japan	2	2005-11-01	,01900	1,24500	,11800	,13400	,00300	,36500	1,00900	,69000	,59900	,09500	30	1
Japan	2	2012-09-01	-,23700	,29100	-,50400	-1,66500	-,01500		,27100	,69500	,20700	1,76700	45	1
Japan	2	2010-11-01	-,17500	1,82900	,32500	-,18500	-,06500	1,54000	1,50600	,25900	,71700	-,56000	45	1
Japan	2	2002-11-01	,16700	1,21500	,12500	-,17100	,15000	2,77700	,84200	,46200	,70600	,74600	45	1
Japan	2	2012-03-01	,00200	1,05400	,01600	,00400	,04100	,58500	,76700	,46100	,31600	,00700	45	1
Korea	2	2010-09-01	-,43600	1,20500	,12200	-,04900	-,11500	1,18500	,83700	,27400	,71700	-,98800	45	1
Korea	2	Apr10	-,15100	1,42900	,21500	,00000	-,12900	,67500	,89500	,24900	,71500	-,39000	25	1
Singapore	2	1997-10-01	-,06400	,57200	-,20300	-,10900	,18300	,55800	,47400	,62300	,27100	-,31800	25	1
Taiwan	2	2004-06-01	,00400	2,94800	,29000	,01000	,02000	,27800	2,47600	,49000	,43900	,01000	45	1
Japan	2	Aug98	-,04100	,83300	-,16000	-,07700	,01100	1,48600	,69200	,72600	,79500	1,66800	15	1
Korea	2	Apr09	-,79800	,80800	-,16600	,00000	-,05300	,41100	,04700	,46400	,69700		20	1
Japan	2	2010-06-01	,01800	2,36800	,57100	,06200	,08500	,40600	2,05200	,43900	,98800	,03800	45	1
Japan	2	2009-02-01	-,33700	,88500	-,05500	-,19400	-,17800	,33400	,19500	,55700	,42200	-1,05500	45	1
Japan	2	1998-03-01	,00200	1,27500	,20400	,01300	,01100	,98500	1,21600	,74300	,94600	,02000	30	1
Japan	2	2001-03-01	-,44400	,29700	-,87900	-,50400	-,17200	1,72000	,08800	1,20200	,37200		25	1
Japan	2	2009-09-01	-,02900	,71000	-,17600	-,13500	-,01900	1,82100	,40100	,28200	,43100	-,10700	25	1
Japan	2	2010-11-01	-,40700	,32400	-,53900	-1,72300	-,36800	,99300	,22300	,43500	,25800	-2,31500	25	1
Japan	2	Dec02	-,04900	,51700	-,42200	-,00100	,00100	,86100	,35100	,65100	,45100	-,54400	25	1
Japan	2	2008-09-01	-,01400	1,44300	,27100	,06000	,00200	,97000	,06600	,77100	,88200	-,07700	25	1
Japan	2	2001-06-01		,50600	-,54500		,13500	2,00300	,17500		,55900	1,86600	20	1
Japan	2	2001-05-01	-1,01400	,68800	-,31500	-,99900	-,14400	1,36600	,50200	,76600	,69500	1,18600	20	1
Japan	2	Dec12	-,12900	1,54500	,24600	,00700	-,19000	1,11400	1,29600	,02000	,69900	-,28000	20	1
Japan	2	Jan09	-1,62500	,34200	-,87100	-1,53400	-,08000	1,71200	,16100	1,57000	,45200	1,42000	20	1
Korea	0	@NA	-,02200	3,96000	,34900	,00100	,08800	,52100	3,01000	,39800	,46700	-,04700	20	0
Japan	0	@NA	-,02400	1,68300	,29100	,08800	,00300	,82800	1,17300	,20600	,71600	-,05500	45	0
Japan	0	@NA	-,01000	1,40700	,21100	,16300	,01400	1,05700	,88400	,47300	,72800	-,02400	45	0
Japan	0	@NA	-,00700	1,84200	,31700	,32900	,02100	1,69500	1,23000	,33600	,69300	-,01700	30	0
Japan	0	@NA	,06400	,84500	-,06400	,25100	,02500	2,34900	,26000	,14800	,35000	,15500	25	0
Japan	0	@NA	,03600	3,53600	,34900	,41600	,04800	,62100	2,72900	,01900	,48600	,04300	25	0
Japan	0	@NA	,06800	1,12200	,03000	,40800	,13500	,92000	,99000	,34400	,27200	,15700	25	0
Japan	0	@NA	,02700	3,16300	,45500	,35000	,04800	,61500	1,52600	,27600	,66500	,04400	25	0
Japan	0	@NA	,00500	1,36000	,13000	,10600	,03300	,75900	,53000	,26700	,49200	,01600	25	0
Japan	0	@NA	,00500	1,11600	,04800	-,07400	,02100	1,13500	,91700	,54200	,46000	,03000	20	0
Japan	0	@NA	,03500	1,83300	,31200	,33900	,04300	,83800	1,41200	,22100	,68600	,08500	20	0
Japan	0	@NA	,03600	1,57800	,24600	,38200	,05600	,96200	1,21600	,02000	,67100	,07400	20	0
Japan	0	@NA	,07000	1,91700	,33400	,34100	,10900	1,16000	1,51100	,03000	,69900	,11300	20	0
Japan	0	@NA	,03000	1,35900	,12000	,30800	,05100	,92600	,68700	,21200	,45500	,06600	15	0
Austria	0	@NA	,05800	1,74800	,24600	,25700	,08800	1,19100	,69000	,28500	,57400	,13300	30	0
Austria	0	@NA	,06500	1,69200	,22700	,23200	,11300	1,63600	1,52100	,04700	,55600	,14000	25	0
Denmark	0	@NA	,26200	1,79500	,39700	,47400	,33500	1,24200	1,77000	,00000	,89700	,54200	45	0
Denmark	20	2010-07-01	,01200	1,28400	,05800	,44700	,03300	,95100	1,16700	,26300	,26400	,02100	20	0
Denmark	0	@NA	,12600		,65300	,70000	,16100	1,04000	4,24300	,00000	,78600	,14900	20	0
Denmark	0	@NA	,00900	2,79100	,33200	-,89700	,01200	,96000	2,39300	,07800	,51700	,01200	45	0
Denmark	0	@NA	,06300	,99300	-,00300	,23000	,11000	1,97000	,96700	,31100	,40600	,26700	20	0
Denmark	0	@NA	,27400	3,06500	,58900	,64400	,37300	1,66300	2,96500	,00600	,87400	,40100	45	0
Denmark	20	2002-05-01	,01900	1,11200	,06600	,11100	,04700	1,40300	,75500	,25900	,65700	,06600	20	0
France	0	@NA	,09200	1,78000	,23800	,09200	,13200	1,66300	,96000	,17800	,54400	,16900	20	0
France	20	Dec04	,02500	,94200	-,03600	,11900	,04500	,64100	,67800	,15700	,57400	,16000	20	0
France	20	2006-05-01	,01700	,98500	-,00700	,01700	,03400	,91300	,76800	,23500	,45100	,07400	20	0
France	0	@NA	,03400	,89400	-,05200	,03400	,09500	1,49200	,68100	,25200	,43900	,20500	25	0
France	0	@NA	-,02900	2,51800	,37600	-,02900	,03500	2,08800	1,16800	,00800	,62300	-,07700	15	0
France	0	@NA	,03900	1,08100	,04500	,03900	,04400	,74700	1,05400	,17900	,59900	,08900	20	0
France	0	@NA	,01100	1,27900	,15900	,00500	,04100	,76100	1,11000	,21900	,72900	,05900	20	0
France	0	@NA	,04300	2,13700	,21900	,27200	,07000	,61700	1,55600	,22400	,41200	,10500	20	0
France	0	@NA	,05800	1,84300	,28500	,00000	,09500	1,31100	,95400	,32200	,62300	,12500	25	0
Germany	0	@NA	-,04900	,65300	-,07400	-,31900	,05200	,53900	,53700	,40500	,13900	-,20300	50	0
Germany	0	@NA	,02200	1,42000	,11100	,12400	,04300	1,25900	,73300	,09800	,37500	,04700	20	0
Germany	0	@NA	,05300	3,16100	,30500	,13300	,07000	,88100	2,82900	,00200	,44600	,06400	45	0
Germany	0	@NA	,06800	2,35100	,31300	,23300	,12100	,97000	1,32600	,09200	,54400	,12200	20	0
Germany	0	@NA	,00900	1,35000	,18500	,11600	,02300	1,50500	,96500	,26300	,71500	,06000	20	0
Germany	0	@NA	,05600	4,32500	,53800	,31800	,05200	1,03500		,00000	,70000	,06700	45	0
Germany	0	@NA	-,38100	,72600	-,08600	-,94900	,00200	,59500	,67400	,12200	,22900	-1,38600	45	0
Germany	0	@NA	,09700	,43000	-,34200	,20500	,20600	2,16400	,30200	,27100	,25900	,57300	45	0
Ireland	0	@NA	,03600		,69900	,78700	,05800	,48400	2,78200	,00000	,84000	,04300	25	0
Italy	0	@NA	,03800	2,33100	,24600	,19300	,05100	,64900	2,31100	,02500	,43200	,05700	45	0
Italy	0	@NA	,07700	1,67900	,25400	,27000	,12100	,98600	1,18300	,22500	,62900	,18700	25	0
Luxembourg	20	Jan03	,07600	1,48900	,15300	-,28000	,13300	,75900	,88900	,00400	,46600	,13700	25	0
Netherlands	0	@NA	,00600	2,46000	,39300	,15900	,02700	,92900	1,61100	,27700	,66300	,01400	25	0
Netherlands	0	@NA	,05400	2,02900	,29600	,59100	,07600	,64600	1,07800	,00000	,58400	,08700	25	0
Norway	0	@NA		,53000	-,68200		-,58900	2,28900	,44100	,95100	,76900	,21100	45	0
Norway	0	@NA	-,02300	,51300	-,15800	-,29000	-,00300	1,65500	,06000	,22400	,16600	-,04000	25	0
Norway	0	@NA	,02400	1,22400	,08300	,36600	,04600	1,19800	,74500	,09900	,45200	,06500	25	0
Poland	0	@NA	,00100	3,47100	,51200	,02500	,03500	1,46400	2,11200	,50500	,71900	,00400	30	0
Poland	0	@NA	,10000		,80900	,73000	,12400	,95500		,00100	,86400	,10700	25	0
Spain	0	@NA	,00900	,82500	-,01500	,03900	,02600	,08700	,71100	,29100	,07000	,02300	55	0
Sweden	0	@NA	,05800	1,70200	,20500	,06300	,10200	1,04400	1,03000	,16600	,49600	,11500	20	0
Sweden	0	@NA	,00800	2,53100	,40700	,00400	,04700	1,11600	1,71400	,43500	,67300	,02900	45	0
Sweden	0	@NA	,05200	1,01800	,00900	,05200	,07000	1,03300	,96300	,07000	,49600	,10800	45	0
Sweden	0	@NA	,04400	4,48900	,43500	,27900	,08600	,67900	2,98100	,00000	,55900	,05100	45	0
Sweden	0	@NA	,05100	1,22100	,08800	,35400	,00100	1,75200	,60800	,19600	,48500	,12600	15	0
Sweden	0	@NA	,05900	1,29500	,13600	,36100	,08200	,96500	1,17600	,04500	,59900	,13200	45	0
Sweden	10	Apr05	,06600	,75600	-,07200	,33300	,12100	,88900	,67200	,31600	,22400	,16000	50	0
Switzerland	0	@NA	-,54900	,42000	-,28200	-1,47200	-,24400	,52800	,37600	,07900	,20400	-1,72100	45	0
United Kingdom	0	@NA	,07500	,86800	-,06000	,07400	,09600	3,60100	,26600	,00000	,39800	,15400	30	0
United Kingdom	0	@NA	,01900	1,13800	,06100	,16100	,24300	2,46000	,25000	,18200	,49900	,08400	25	0
United Kingdom	0	@NA	,06700	1,54800	,14200	,27900	,10100	1,13900	,92900	,24700	,40200	,16100	15	0
United Kingdom	0	@NA	,02000	1,81400	,09200	,71000	,03600	,50400	1,42500	,00200	,20500	,02800	55	0
United Kingdom	0	@NA	,08500	2,06800	,33300	,37200	,09700	1,04700	1,63300	,00000	,64500	,15200	20	0
United Kingdom	0	@NA	,11300	2,18000	,27000	,48100	,11600	,51000	1,88600	,09800	,49900	,17700	25	0
United Kingdom	0	@NA	,10700	1,25400	,10900	,26300	,12300	2,11100	,57700	,33600	,53700	,27100	25	0
United Kingdom	0	@NA	,01000	1,81600	,32300	-,26500	,03200	1,32500	,48700	,23200	,71800	,01700	25	0
United Kingdom	0	@NA	,08600	2,43800	,29800	,40700	,11300	,96300	2,06200	,00000	,50500	,11800	30	0
France	0	@NA	,01300	1,42300	,09600	,01700	-,02500	,72200	,77600	,10900	,32400	,02000	25	0
France	0	@NA	,05100	2,82000	,41000	,05100	,10000	1,20700	2,37500	,15100	,63500	,08300	30	0
France	0	@NA	,04200	2,37000	,36000	,04200	,06300	,76900	1,92500	,10700	,62300	,07300	45	0
France	0	@NA	,13000	4,91700	,61500	,13200	,17900	1,10000	3,78500	,00100	,77100	,15600	45	0
Austria	2	Apr04	,33100	,00198	-,82000	,04800	,14400	,03300	,04300	,61600	,08600	6,95500	30	1
Austria	2	2002-06-01	-1,00000	,09500	-,66400	-,12900	-,62600	2,12500	,07700	,81500	,53300	1,57600	25	1
Denmark	2	2012-05-01	-,22000	,44600	-,49800	-,32900	-,20200	2,00300	,20800	,39600	,26200	8,08800	20	1
Denmark	2	Dec09	-,70800	,34400	-,19300	-,55900	-,30600	,97800	,58000	,78200	,27600	5,37600	45	1
Denmark	2	Apr09	-,00100	,58900	,04100	,10300	-,02200	1,47300	,57100	,56000	,69800	-,00400	20	1
Denmark	2	2004-06-01	-,05200	,89200	,23400	-,07500	-,04800	1,46100	,51600	,50200	,60600	-,21200	20	1
Denmark	2	2002-09-01	-,71300	1,63000	-,84600	-,99400	-,48300	1,25800	,22700	,98300	,57000	1,60300	45	1
Denmark	2	Jan01	-,00100	1,59500	,03000	,00000	,00500	1,26500	,43100	,53400	,91100	-,01100	45	1
Denmark	2	Apr99	-,07500	1,03400	,03000	,00000	-,00900	,82200	1,05400	,42400	,46700	,27400	20	1
France	2	Dec09	-,14100	1,02600	,26800	-,14100	-,11000	,60100	,53300	,42700	,67600	-,49900	25	1
France	2	2006-02-01	-,06500	1,65800	,05900	,00000	,01200	1,76000	,71200	,43700	,62200	-,32100	15	1
France	2	2006-02-01		1,10500	-,00600			,24600	,86800	,49700	,38500		45	1
France	2	2006-03-01	-,56900	,98500	-,00500	-,00200	-,44600	,98800	,47800	,00900	,65000	-1,77300	25	1
France	2	2005-03-01	-,37500	,99300	,15300	,00000	-,26700	1,45200	,56900	,42300	,90000		45	1
France	2	2004-11-01	-,32200	1,20400	-,47800	,00000	-,28700	1,07300	,51100	,70100	,67800	,60000	20	1
France	2	2006-06-01	-,89700	,58600	,27300	,00000	-,65400	,25300	1,64600	,26000	,46800	-2,52200	20	1
France	2	2002-05-01	,00100	2,39700	,11100	,00000	,03300	,91300	,40500	,46900	,76700	,00300	25	1
France	2	2002-02-01	-,05500	1,17000	,00300	,02600	-,02000	1,43600	,91700	,45200	,53300	-,41800	20	1
France	2	2000-06-01	-,08100	1,00500	,47200	,00000	-,06700	1,15900	1,18100	,00400	,92600	-,18700	20	1
France	2	2000-09-01	-,11700	2,03700	,27500	,00000	-,07700	1,42000	,96900	,32500	,75400	-,61700	30	1
France	2	1999-05-01	-,00400	1,57300	,23400	,05200	,02500	1,40000	,65300	,28300	,84500	-,01400	20	1
France	2	Apr00	-,12700	1,38300	,20300	,00000	-,09500	1,19600	,84300	,32800	,68300	-,34600	20	1
Germany	2	2013-11-01	,01600	1,42400	,21800	,10800	,05400	,89200	1,04100	,55400	,63800	,07500	20	1
Germany	2	2007-11-01	-,45900	1,16600	-,24200	-,38400	-,36200	,31300	,19100	,00000	,39400	-1,77600	45	1
Germany	2	Dec06	-,02100	,62000	,15900	-,04100	,01900	,58900	,65400	,32300	,72000	-,09700	20	1
Germany	2	2004-11-01		,69100	,23100	-1,99000	-1,06200	,92600	1,10200	,07400	,61400	-2,71700	45	1
Germany	2	2002-05-01	-,07800	1,60100	,42900	-,07000	-,07800	,46800	1,95300	,00600	,73200	-,11200	45	1
Germany	2	2001-02-01	-,23100	2,45300	,25900	-,25700	-,28400	,44600	1,64100	,11700	,61300	-,39400	45	1
Germany	2	2002-09-01	-,01200	1,73000	,17000	-,00500	-,03200	1,46500	1,26900	,00700	,66000	-,03000	50	1
Germany	2	2000-07-01	,00600	1,34800	,25900	,00500	,04200	1,11300	,63200	,35800	,83400	,04900	20	1
Ireland	2	Jan09	-,44700	1,45200	,44400	-1,85500	-,11700	1,29400	,76300	,97000	,71500	,62600	25	1
Italy	2	2004-07-01	-,25800	2,63600	,10400	,04400	-,09800	,17400	1,07800	,72200	,53300	-7,39800	45	1
Italy	2	2004-02-01	-,17200	,73400	,03300	,00000	-,12500	1,01500	,62800	,58200	,77900	2,72600	25	1
Luxembourg	2	2005-10-01	,06300	1,04400	,26400	-,49900	,09200	,85800	1,28200	,14300	,54700	,14400	25	1
Netherlands	2	2003-03-01	,17400	1,03900	,33300	,00000	,15700	2,46100	1,56700	,04000	,71800	,28700	25	1
Netherlands	2	2002-06-01	-,00200	1,86300	-,14700	,00000	,03900	1,25400	,33300	,43700	,49600	-,00900	25	1
Norway	2	Dec01	-,04000	,64400	-,30300	,00000	-,13100	2,16600	,63600		,56800	,01800	25	1
Norway	2	2002-02-01	-,11600	,65200	,02900	,22100	-,13400	3,22500	,68000	,12500	,67000	-,49600	45	1
Norway	2	2001-06-01	-,11300	1,04500	,10400	-,12300	-,22200	,35300	1,32700	,00000	,31600	-,14300	25	1
Poland	2	2013-07-01	-,65500	1,48800	-,10900	-,64900	-,36700	1,33000	,13300	,40000	,64300	-5,70800	25	1
Poland	2	2012-10-01	-1,09500	,85500	-1,04700	-1,86400	-,98400	1,67600	,21600	,18800	,31500	2,68500	30	1
Spain	2	2011-07-01	,01400	1,73800	-,01800	,02400	,02700	,08700	,72700	,21900	,10900	,03100	55	1
Sweden	2	2012-02-01	-,54200	,50500	-,29900	-,34700	-,51500	,31000	,47600	,56000	,30300	-3,81000	50	1
Sweden	2	2011-03-01	-,92700	,50300	-,23000	,00000	-,90200	,18700	,12000	,24000	,08000	,00000	45	1
Sweden	2	2009-06-01	-,26300	,25800	,40500	,33300	-,26800	,68500	1,00800	,00000	,79200	-,42900	45	1
Sweden	2	2008-10-01	-,60500	2,04400	,04200	-1,26500	-,57100	,67000	,99800	,17400	,52500	-1,38800	45	1
Sweden	2	2005-06-01	,04100	1,08600	,26100	,15800	,06600	1,49600	1,12800	,21400	,57500	,09600	15	1
Sweden	2	Aug05	-,08700	1,83000	-,20500	-,28200	-,10300	1,12100	,47600	,63400	,45600	-6,57000	20	1
Sweden	2	2004-10-01	-,37600	,68900	,33600	-,05400	-,08500	1,50000	,97500	,39500	,54300	-,96400	45	1
Sweden	2	2001-09-01	-,25000	2,62500	-,07000	,06600	-,29300	1,82300	,68400	,04700	,76100	-2,18400	45	1
Switzerland	2	2011-09-01	-,13900	2,07900	-,16900	-1,98700	-,20800	,08700	,43300	,40700	,12900	-,47200	45	1
United Kingdom	2	Apr03	-,03900	,54500	,13700	-,53700	-,01200	1,64300	,77300	,30900	,59000	-,23000	15	1
United Kingdom	2	2003-05-01	-,05700	1,30200	,05100	-,12400	,02200	,90600	,60200	,35500	,32700	-,13200	20	1
United Kingdom	2	Apr03	,01100	1,18300	,05500	,09600	,05800	2,16700	,62400	,13200	,73400	,04100	30	1
United Kingdom	2	Aug02	,04400	1,08200	,03000	-,07500	,08200	,73100	,88200	,44400	,35500	,11900	25	1
United Kingdom	2	2001-10-01	,05400	1,09300	,05800	,23100	,08300	1,70500	,82200	,25800	,41300	,12700	30	1
United Kingdom	2	2001-07-01	,02900	1,16500	,16900	,01900	,04600	1,79500	1,00400	,31900	,66700	,08200	55	1
United Kingdom	2	1998-03-01	-,06700	,62400	-,07300	,03300	-,06600	1,67400	,32900	,18000	,77600	-,58700	25	1
United Kingdom	2	1999-02-01	,08700	,91400	,04100	,12200	,13500	1,61000	,74300	,18600	,43500	,21000	25	1
United Kingdom	2	1998-05-01	-,04500	1,10400	-,03600	-,39100	,00800	2,91000	,39500	,43900	,79400	-,26700	25	1
Sweden	0	@NA	,04000	1,62300	,11600	,42200	,10900	,71000	1,44000	,00700	,30300	,05100	45	0
United States of America	0	@NA	,05400	1,40800	,11800	,30000	,10200	,82100	,73300	,31500	,40700	,16400	10	0
United States of America	0	@NA	,01400	,97600	-,00300	-,29100	,04500	,27900	,64500	,43900	,11700	,06000	10	0
United States of America	0	@NA	-,03000	2,27400	,22300	-,80100	,13200	,54700	1,85800	,40300	,39900	-,09000	10	0
United States of America	0	@NA	,07400	1,57500	,07700	,16400	,09300	,64500	1,13000	,33300	,21100	,18700	10	0
United States of America	0	@NA	-,00700	2,25700	,06800	,12900	,00900	,31600	1,31200	,32900	,12100	-,01400	15	0
United States of America	0	@NA	,06700	3,60600	,27600	,24000	,14700	1,15900	2,40500	,33400	,38200	,16900	15	0
United States of America	0	@NA	,02500	2,88100	,26200	,22300	,05300	,80500	1,05300	,23700	,40200	,06400	15	0
United States of America	0	@NA	,04600	2,25500	,26500	,27500	,08900	,77200	1,02000	,15500	,47600	,11000	15	0
United States of America	0	@NA	,11300	2,72800	,36800	,11600	,10700	2,72300	,99500	,13400	,58100	,17600	20	0
United States of America	0	@NA	,11700	3,25500	,35500	,31800	,17100	1,17500	1,74300	,11300	,51200	,22200	20	0
United States of America	0	@NA	,00700	,99400	-,00100	-,03800	,07700	,37300	,66500	,66800	,12200	,04900	20	0
United States of America	0	@NA	,12100	,99800	,00000	,23200	,22200	1,07300	,53600	,46200	,15600	,39400	20	0
Bermuda	0	@NA	-,00700	3,95500	,58600	-,19900	,03200	,23000	3,67900	,08600	,78400	-,00900	20	0
United States of America	0	@NA	,05700	1,15700	,04300	,12600	,09700	,84600	,92100	,18700	,31600	,22200	20	0
United States of America	0	@NA	,01200	2,42500	,19800	,27000	,03900	,83100	1,42000	,38600	,33700	,03700	20	0
United States of America	0	@NA	-,03700	3,07000	,45400	-,00100	,02100	,93800	1,69400	,00200	,67400	-,04900	25	0
United States of America	0	@NA	,00900	2,02700	,26600	-,03500	,05200	1,58300	1,21200	,34000	,52500	,03600	25	0
United States of America	0	@NA	-,00300	3,02000	,38100	-,55500	,01900	1,32000	,86500	,43000	,57000	-,01000	25	0
United States of America	0	@NA	,06600			,15500	,03100	,39600		,48600		,19900	25	0
United States of America	0	@NA	-,15500	2,93100	,40400	1,56300	-,18000	2,61400	2,10900	,00000	,61300	-,23000	25	0
United States of America	0	@NA	,08300	1,53600	,25800	,74500	,21500	2,71200	,85400	,18000	,73900	,62000	25	0
United States of America	0	@NA	,08000	1,87600	,37600	,45500	,11700	2,80600	,92900	,15200	,80500	,15800	25	0
United States of America	0	@NA	-,06600	1,08800	,04000	1,18700	,01500	1,66800	,43500	,45000	,50100	,46800	25	0
United States of America	0	@NA	,11600	3,10300	,54100	-,13200	,18300	1,77600	1,94400	,00000	,79800	,15600	25	0
United States of America	0	@NA	,02400	3,32800	,34500	,52000	,02200	1,46200	1,58300	,25200	,49400	,04000	25	0
United States of America	1	2013-09-01	,03200	4,78100	,47600	,27900	,06900	,83100	2,18100	,16000	,60200	,05600	25	0
United States of America	0	@NA	-,03900	1,85200	,26000	,50100	,08600	1,17400	,97200	,17900	,56400	-,06100	25	0
United States of America	0	@NA	,03600	1,22100	,02300	,62300	,07300	,68700	,82100	,32700	,12900	,06300	25	0
United States of America	0	@NA	-,02900	1,89200	,10500	-,10000	,02200	,43000	1,40400	,67100	,22200	-,17200	25	0
United States of America	0	@NA	,02700	3,96300	,44600	-,16800	,04500	1,09200	3,14600	,05100	,59600	,03700	25	0
United States of America	0	@NA	,28900	2,08400	,20500	,17800	,50900	2,46700	1,74900	,54900	,39400	1,60900	25	0
United States of America	0	@NA	,09600	2,01100	,14100	,16500	,15400	,90400	1,12600	,25000	,28100	,20700	25	0
United States of America	0	@NA	,05000	2,13000	,18100	,58700	,08300	,79800	1,28800	,28300	,34100	,11700	25	0
United States of America	0	@NA	,10500	1,51700	,09100	-1,69300	,12800	,34100	,75700	,48700	,26600	,32400	25	0
United States of America	0	@NA	-,00300	,96600	-,00400	-1222,00000	,08100	,29800	,92800	,59700	,11800	,02800	25	0
United States of America	0	@NA	,05200	1,63700	,20000	-,34400	,13900	,51600	1,11700	,82800	,51400	-,15400	25	0
United States of America	0	@NA	,04400	1,35200	,05100	-1312,00000	,09100	,42100	1,04000	,29100	,19500	,10100	25	0
United States of America	0	@NA	,02500	1,71000	,20800	,47700	,05900	1,24400	,71900	,04100	,50000	,04100	25	0
United States of America	0	@NA	,04600	2,39400	,39900	,51300	,06000	3,02100	,41700	,02100	,68600	,06900	25	0
United States of America	0	@NA	,06100	1,51700	,12600	,28900	,11300	1,19500	,29700	,11600	,37100	,12800	25	0
United States of America	0	@NA	,06000	1,26900	,06400	,40500	,10900	1,54700	,08600	,27800	,30000	,14100	25	0
United States of America	0	@NA	,13500	2,85200	,53900	,44100	,22600	2,34100	,63500	,00000	,82900	,20100	25	0
United States of America	0	@NA	,00300	1,63200	,27900	,00200	,01500	1,43600	,26400	,33000	,71900	,00500	25	0
United States of America	0	@NA	,05200	3,71600	,55600	,37000	,09000	1,58900	,59000	,33600	,76100	,11400	30	0
United States of America	0	@NA	,06400	1,49100	,07400	,13600	,11900	,50400	1,16500	,46800	,22400	,24200	35	0
United States of America	0	@NA	,05100	3,34600	,20300	,18000	,10500	,79700	1,75400	,42100	,29000	,12700	35	0
United States of America	0	@NA	,02200	1,31300	,02800	,37800	,10600	,81300	,67100	,30200	,11600	,03800	35	0
United States of America	0	@NA	,04200	4,25400	,35700	,39100	,07000	,50000	3,84000	,11100	,46700	,05300	35	0
United States of America	0	@NA	,00800		,60700	-,05200	,02200	,48900		,11500	,66800	,01000	35	0
United States of America	0	@NA	,04200	4,25400	,35700	,39100	,07000	,50000	3,84000	,11100	,46700	,05300	35	0
United States of America	0	@NA	,01300	1,10600	,02200	,00200	,06400	,90400	,89300	,25300	,23200	,02600	45	0
Canada	0	@NA	,11400	,53700	-,26900	,19600	,11300	1,09700	,37300	,05500	,31200	,35800	45	0
United States of America	0	@NA	,07700	3,10600	,23900	,36200	,09300	,77900	1,85200	,22100	,35300	,12200	45	0
United States of America	0	@NA	,12000		,70100	-,37800	,09600	,59600		,13400	,80300	,16200	45	0
United States of America	0	@NA	,21000	4,77600	,54000	-,75700	,31300	1,24300	2,58800	,00000	,68200	,24900	45	0
United States of America	0	@NA	,05400	1,60900	,10600	,23700	,10100	,81400	1,31700	,29300	,28100	,14600	50	0
Bermuda	2	Apr12	-,35700	,21300	-,43700	,15200	-,01900	,60000	,15600	,48400	,11800	-,82400	20	1
United States of America	2	Dec02	-2,26300	,08400	-2251,00000	-8801,00000	-2064,00000	,02200	,05700	2,28400	,20600	1,54400	10	1
United States of America	2	1998-10-01	-,07700	11,34200	,59300	-,31500	-,08500	,00000	10,36200	,41300	,65000	-,14600	10	1
United States of America	2	Aug10	,01400	2,40600	,12200	,06200	,02900	,45500	1,58500	,48600	,20900	,03500	10	1
United States of America	2	Dec13	-,19000	1,02900	,00500	-,31600	-,11500	,49900	,70500	,09800	,16700	3,13300	10	1
United States of America	2	2005-02-01	-,00600	1,68400	,07800	-,00400	,03900	,67500	,73800	,38100	,19200	-,03600	15	1
United States of America	2	Aug09	-,25900	,58100	-,28900	-,53700	,02700	2,14700	,34900	,59500	,40000	12,37300	15	1
Canada	2	2006-03-01	-,10200	2,69500	,22100	-,07200	-,04900	,91500	,59900	,27000	,35100	5,83300	15	1
United States of America	2	2005-07-01	,04600	2,29700	,20800	-,99700	,10200	1,22800	1,04200	,30900	,36800	,45200	15	1
United States of America	2	2009-11-01	-,08000	1,07800	,03600	-,07800	-,11800	1,72700	,28600	,28500	,49500	-,65800	15	1
Canada	2	2010-10-01	-,27400	1,40100	,24500	-1853,00000	-,08900	,51000	,13500	,30600	,85600	-1,47000	15	1
United States of America	2	2010-03-01	-,26200	1,52400	,08300	-,55100	-,01400	1,37200	,85600	,47800	,24000	-2735,00000	20	1
United States of America	2	Dec13	-,05900	,55300	-,75600	-4380,00000	-,24000	3,04100	,39900	,63100	,93500	,04900	20	1
United States of America	2	Jan10	-,35700	1,94600	,25400	-,23100	-,17600	2,45400	1,33100	,60500	,52300	-4348,00000	20	1
Canada	2	2009-07-01	-,06200	1,74500	,14500	,04600	,05000	1,23800	1,27400	,24400	,33900	-,21700	20	1
United States of America	2	2002-10-01	-,05300	,48200	-,39000	-,21900	,05900	,88000	,26700	,58500	,36200	-1558,00000	20	1
Canada	2	2001-11-01	,04000	,73200	-,16400	,05800	,06800	2,14900	,51100	,06900	,44700	,13300	20	1
United States of America	2	2009-10-01	-,26700	,95600	-,01400	-,31300	-,02700	1,38700	,84200	,03900	,30100	2,64200	20	1
United States of America	2	2011-03-01	-,00600	1,23000	,06500	,00400	-,02200	1,38300	,36000	,58300	,34900	-,05200	20	1
United States of America	2	2010-10-01	,02000	1,71600	,21500	,03400	,04300	1,33000	1,40500	,11000	,51600	,07400	25	1
United States of America	2	Aug07	-,09800	,52000	-,27600	-,64800	,00900	1,20500	,33400	,39900	,29900	,31100	25	1
United States of America	2	2009-06-01	-,10500	1,69200	,25100	-1184,00000	,17200	2,71600	,98400	1,24200	,61500	,15200	25	1
United States of America	2	Dec11	-,14300			,00900	-,07600	,83400		,66400		-,86100	25	1
United States of America	2	Aug13	-,74900			-,59600	-,49300	1,24600		1,00000		2,75300	25	1
United States of America	2	2010-02-01	-,04500	2,67300	,29600	,82100	,02100	1,28400	,90600	,30900	,47300	-,11600	25	1
United States of America	2	Jan11	-,41500	1,31600	,18500	1,90800	-,27500	1,87800	,72600	,23700	,76900	-1023,00000	25	1
United States of America	2	2010-03-01	-,05900	,85100	-,06700	-,25600	-,02900	1,82700	,34100	,65100	,38300	-25,28700	25	1
United States of America	2	2011-11-01	-,10900	1,47500	,18700	-,21900	-,16700	,99600	,56200	,21000	,58000	-,42100	25	1
United States of America	2	Aug11	-,23000	1,38400	,21200	-,09700	-,15100	2,20500	,43600	,29400	,76300	-,54800	25	1
United States of America	2	2004-03-01	-,07400	,75000	-,19300	-,45200	-,02200	,77100	,24400	,55200	,57900	,19800	25	1
United States of America	2	2005-05-01	,03600	,87600	-,03800	,02700	,09600	1,40000	,35700	,45600	,26800	,18700	25	1
United States of America	2	Apr11	,25100	4,86100	,26300	-,02800	-,05600	,32000	1,45900	,28400	,33100	,44900	25	1
United States of America	2	2010-07-01	-,38200	1,10100	,00900	-,71600	,00100	,56700	,89400	,00500	,09400	1,00400	25	1
United States of America	2	2013-06-01	-,34500	,89100	-,07100	-,84500	-,00500	1,57900	,41700	,46400	,57800	1,86500	25	1
United States of America	2	2013-03-01	-,54300	,44300	-,14600	-1390,00000	-,02600	,82700	,25900	,64100	,11600	1,11900	25	1
United States of America	2	Aug11	-,78600	,64800	-,09700	-,32600	,08200	,61700	,52400	,79100	,17800	10,83200	25	1
United States of America	2	Jan02	,01900	,67900	-,01700	-,07500	,03200	,32900	,49400	,17300	,03600	,07200	25	1
United States of America	2	2010-06-01	,44300	4,78400	,09500	,00500	,06700	,30700	4,22700	,31100	,12000	,83800	25	1
United States of America	2	2011-06-01	-1,06200	,07700	-2356,00000	-2837,00000	,03800	,54800	,06000	2,36500	,19600	,62900	25	1
United States of America	2	2005-11-01	,26600	1,80500	,15200	-2194,00000	-,05500	,00000	1,71000	,00000	,34100	,54000	25	1
United States of America	2	Apr13	-,49400	,14300	-1420,00000	-2,10500	,04000	1,34000	,12600	1,27600	,23700	,72400	25	1
United States of America	2	Jan10	,02200	,33100	-,62600	-,50200	,04900	,45800	,26400	,70900	,31000	1,53700	25	1
United States of America	2	2010-03-01	-,63200	,86100	-,11600	-,09100	-,57000	1,56100	,06300	,22900	,71800	-4,34800	25	1
United States of America	2	2010-11-01	-,18900	2,78300	,52600	-,48300	-,10500	2,31300	,96100	,56500	,82200	-1351,00000	25	1
United States of America	2	2000-09-01	-,06400	1,22900	,13600	-,10500	-,00100	2,18300	,04200	,49100	,73100	-,42300	25	1
United States of America	2	Jan99	-,65800	,82800	-,14300	-1,17800	-,14500	3,12500	,11400	,34700	,69000	-6,40000	25	1
United States of America	2	2011-10-01	-,92100	,26200		-1,60700	-,34100	3,69700	,05900	1,33200	,41000	,71300	25	1
United States of America	2	2009-03-01	-,15000	,80600	-,07700	-,38400	-,04600	2,92000	,48100	,06900	,31900	,31100	30	1
United States of America	2	2011-07-01	-,53100	,42100	-,83700	-3,46300	,11000	3,53700	,38200	1,11600	,60800	1,07400	35	1
United States of America	2	2012-06-01	-,09500	,21200	-,49200	-1,51600	-,03200	1,03100	,17600	,44500	,13200	-,42700	35	1
United States of America	2	2002-06-01	-,02000	1,22800	,05100	-,09300	,03100	1,54900	1,12500	,35200	,27200	-,08800	35	1
United States of America	2	Aug13		,36000	-,51500			,01300	,28400	,10100	,29000	1,76900	35	1
United States of America	2	2010-06-01	-1,07700	,62000	-,14500	-9,47800	-,71200	,77300	,44900		,23600	,36600	35	1
United States of America	2	2013-09-01	-,38700	,60600	-,26700	-2479,00000	-,43300	,09200	,37100	1,77700	,41200	,20400	35	1
United States of America	2	Aug06	-2,02000	,17800	-4057,00000	-24599,00000	-1454,00000	1,39000	,14200		,88100	,50200	45	1
Canada	2	2006-05-01	-,01500	10,63200	,90600	-372881,00000	-,04500	,00000	10,63200	,00000	1,00000	-,01600	45	1
United States of America	2	2009-05-01	,02700	1,74000	,32900	,04700	,06000	1,28400	,85200	,36400	,77200	,13100	45	1
United States of America	2	2011-09-01	-,03100	1,23900	,11800	-,90100	-,02600	1,02600	1,00300	,35000	,61400	-,15700	45	1
United States of America	2	2011-05-01	-,36700	2,68000	,51900	-4474,00000	-,22100	1,04800	2,06100	,54400	,82800	-4067,00000	45	1
United States of America	2	Dec09	-,42300	3,07200	,63800	-3499,00000	-,44100	,24700	2,38500	,03300	,94600	-,62000	45	1
United States of America	2	2002-02-01	-,60900	,67300	-,06100	-1071,00000	-,29500	,69800	,56900	,75800	,12500	13,34400	50	1
United States of America	2	2012-10-01	,00400	3,00600	,15300	-,02100	-,02200	,28500	1,59900	,31200	,23000	,00700	55	1
Canada	0	@NA	,04000	,92100	-,01300	-,20600	,06900	,94400	,73200	,41800	,15600	,12100	15	0
Canada	0	@NA	,02100	2,28100	,27800	,25600	,03600	1,12600	1,60600	,31000	,49500	,04700	15	0
Canada	0	@NA	,07100	2,16900	,33900	-,18500	,09800	1,01900	1,22700	,00200	,63000	,10300	20	0
Canada	0	@NA	,03200	1,05500	,00800	,18800	,04900	,55100	,77800	,24500	,15500	,06700	20	0
Japan	2	Aug98	-,04100	,83300	-,16000	-,07700	,01100	1,48600	,69200	,72600	,79500	1,66800	15	1
Korea	2	Apr09	-,79800	,80800	-,16600	,00000	-,05300	,41100	,04700	,46400	,69700		20	1
Japan	2	2010-06-01	,01800	2,36800	,57100	,06200	,08500	,40600	2,05200	,43900	,98800	,03800	45	1
Japan	2	2009-02-01	-,33700	,88500	-,05500	-,19400	-,17800	,33400	,19500	,55700	,42200	-1,05500	45	1
Japan	2	1998-03-01	,00200	1,27500	,20400	,01300	,01100	,98500	1,21600	,74300	,94600	,02000	30	1
Japan	2	2001-03-01	-,44400	,29700	-,87900	-,50400	-,17200	1,72000	,08800	1,20200	,37200		25	1
Japan	2	2009-09-01	-,02900	,71000	-,17600	-,13500	-,01900	1,82100	,40100	,28200	,43100	-,10700	25	1
Japan	2	2010-11-01	-,40700	,32400	-,53900	-1,72300	-,36800	,99300	,22300	,43500	,25800	-2,31500	25	1
Japan	2	Dec02	-,04900	,51700	-,42200	-,00100	,00100	,86100	,35100	,65100	,45100	-,54400	25	1
Japan	2	2008-09-01	-,01400	1,44300	,27100	,06000	,00200	,97000	,06600	,77100	,88200	-,07700	25	1
Japan	2	2001-06-01		,50600	-,54500		,13500	2,00300	,17500		,55900	1,86600	20	1
Japan	2	2001-05-01	-1,01400	,68800	-,31500	-,99900	-,14400	1,36600	,50200	,76600	,69500	1,18600	20	1
Japan	2	Dec12	-,12900	1,54500	,24600	,00700	-,19000	1,11400	1,29600	,02000	,69900	-,28000	20	1
Japan	2	Jan09	-1,62500	,34200	-,87100	-1,53400	-,08000	1,71200	,16100	1,57000	,45200	1,42000	20	1
Korea	0	@NA	-,02200	3,96000	,34900	,00100	,08800	,52100	3,01000	,39800	,46700	-,04700	20	0
Japan	0	@NA	-,02400	1,68300	,29100	,08800	,00300	,82800	1,17300	,20600	,71600	-,05500	45	0
Japan	0	@NA	-,01000	1,40700	,21100	,16300	,01400	1,05700	,88400	,47300	,72800	-,02400	45	0
Japan	0	@NA	-,00700	1,84200	,31700	,32900	,02100	1,69500	1,23000	,33600	,69300	-,01700	30	0
Japan	0	@NA	,06400	,84500	-,06400	,25100	,02500	2,34900	,26000	,14800	,35000	,15500	25	0
Japan	0	@NA	,03600	3,53600	,34900	,41600	,04800	,62100	2,72900	,01900	,48600	,04300	25	0
Japan	0	@NA	,06800	1,12200	,03000	,40800	,13500	,92000	,99000	,34400	,27200	,15700	25	0
Japan	0	@NA	,02700	3,16300	,45500	,35000	,04800	,61500	1,52600	,27600	,66500	,04400	25	0
Japan	0	@NA	,00500	1,36000	,13000	,10600	,03300	,75900	,53000	,26700	,49200	,01600	25	0
Japan	0	@NA	,00500	1,11600	,04800	-,07400	,02100	1,13500	,91700	,54200	,46000	,03000	20	0
Japan	0	@NA	,03500	1,83300	,31200	,33900	,04300	,83800	1,41200	,22100	,68600	,08500	20	0
Japan	0	@NA	,03600	1,57800	,24600	,38200	,05600	,96200	1,21600	,02000	,67100	,07400	20	0
Japan	0	@NA	,07000	1,91700	,33400	,34100	,10900	1,16000	1,51100	,03000	,69900	,11300	20	0
Japan	0	@NA	,03000	1,35900	,12000	,30800	,05100	,92600	,68700	,21200	,45500	,06600	15	0
Austria	0	@NA	,01400	,77900	-,07100	-,03000	,06800	,59700	,64600	,53500	,24900	,12400	50	0
Austria	2	2005-02-01	-,37300	,00198	,15200	-,32500	-,31500	,45200	1,45900	,18200	,30700	-,57700	50	1
Denmark	0	@NA	,09400	2,68400	,53000	,51600	,14400	1,88600	1,39800	,10100	,84500	,16100	20	0
Denmark	0	@NA	,00900	2,79100	,33200	-,89700	,01200	,96000	2,39300	,07800	,51700	,01200	45	0
Denmark	0	@NA	,05800	1,47800	,13100	,30200	,06800	,98300	,82900	,31000	,40500	,14900	20	0
Denmark	2	Aug02	-,02500	,40200	,14700	-,02500	-,03900	,19500	,86800	,29500	,39500	-,04700	45	1
Denmark	2	2004-11-01	-,03500	,93600	-,06600	,03400	-,01500	1,52000	,49500	,69200	,54400	-,29900	20	1
Denmark	2	Dec04	-,25700	1,06200	-,03500	-,01000	-,21500	1,06400	,35600	,65500	,50800	-4,77800	20	1
France	2	2011-03-01	-,09200	1,06800	-,09500	-,20000	-,03600	,95100	,18500	,45300	,66700	,57500	20	1
France	2	2011-05-01	-,46100	,87600	-,74700	-1,50100	-,22400	,90600	,31700	,73000	,40000	2,76300	25	1
France	2	2011-06-01	-,20700	,34900	,01500	-,20700	-,17300	,59800	,74400	,21300	,57200	-,58700	45	1
France	0	@NA	,04700	2,47000	,48100	,04700	,10100	,82000	2,06300	,00000	,80800	,07500	45	0
France	0	@NA	,07400	1,92400	,32100	,07400	,09400	1,16200	1,83600	,16600	,66800	,16300	20	0
France	0	@NA	,03300	1,17100	,12100	,03200	,03500	1,37400	,50600	,44400	,83100	,16900	25	0
Germany	0	@NA	,02400	1,34800	,10900	,13500	,05100	1,32700	1,30600	,26700	,42300	,07100	45	0
Germany	0	@NA	,11000	,61800	-,09500	-,00200	,16600	,86500	,48100	,28000	,15400	,29400	25	0
Germany	0	@NA	,09500	1,27100	,05000	,16500	,14300	1,15000	,69400	,15200	,23200	,14700	10	0
Germany	2	2011-06-01	,12500	1,52000	,05500	,25000	,13500	,76900	,65500	,02500	,38400	,19400	10	1
Germany	2	2004-10-01	-,11900	1,28400	-,16800	,03500	-,08200	,51300	,66200	,48700	,37600	-,40200	25	1
Germany	2	Aug03	-,08300	2,41900	,15800	,03800	-,07900	,11700	2,07100	,05600	,26700	-,09700	45	1
Italy	2	Apr04	-,11100	1,24200	-,07900	-,12800	-,04000	1,00500	,80200	,41800	,54500	-,55100	45	1
Italy	2	2003-07-01	-,42700	,87300	-,18400	,07900	-,04900	,65000	,47000	,80900	,50900	1,35900	30	1
Italy	0	@NA	,00800	,38600	-,23000	,06700	,04200	,74000	,34600	,26100	,14400	,01900	45	0
Italy	0	@NA	,01800	1,35700	,19400	,11400	,05300	1,32700	,52500	,31500	,73600	,06900	30	0
Netherlands	0	@NA	,03800	1,31500	,16300	,04200	,06000	1,28300	,44800	,25000	,67800	,09400	25	0
Netherlands	0	@NA	,00100	,98500	-,00500	,20000	,02300	1,26400	,92100	,06100	,29900	,00200	45	0
Netherlands	2	2001-11-01	,02600	,77100	,23700	-,52600	,06600	1,61300	1,70100	,30400	,57400	,23100	45	1
Netherlands	2	2003-11-01	-,13000	1,93700	,02900	,00000	-,10400	1,24900	,34300	,61500	,76700	-,83500	25	1
Norway	2	2010-03-01	-,11400	1,70100	,27800	-,11400	-,03800	,00500		,63000	,31400	-,36500	10	1
Norway	2	2002-07-01	-,27100		-,08900	-,11600	-,28300	,38300	,63800	,21200	,16100	-,50500	45	1
Norway	0	@NA	,13500	1,36600	,23700	,29200	,19100	2,51100	,99400	,00000	,88600	,39600	45	0
Norway	0	@NA	,04400	1,92200	,07100	,29900	,04900	,13900	1,85300	,60300	,14700	,14400	10	0
Poland	0	@NA	,18900	1,59900	,19000	,21200	,15000	1,32600	,98900	,11700	,50600	,31900	45	0
Poland	0	@NA	,00500	1,06600	,03900	,00500	,02900	1,91000	,60700	,28800	,63900	,02200	25	0
Poland	2	2011-03-01		,51900				3,36400	,01300		,23600	1,20300	45	1
Poland	2	2011-05-01	-,18800	,23100	-,37200	-,81700	-,10500	,62400	,32500	,09200	,40200	-2,33300	25	1
Portugal	2	2011-05-01	-,09500	,02600	,30000	-,06000	-,07600	,76600	,49300	,52400	,70500	-,60400	25	1
Portugal	0	@NA	-,02700	2,63000	,21500	-1,16400	-,00900	,41600	1,04300	,52900	,34700	-,11700	25	0
Sweden	0	@NA	,11200	2,33700	,30600	,41200	,15500	1,16100	1,33600	,12400	,53600	,17700	20	0
Sweden	0	@NA	,02700	,52200	-,11100	-,44800	,05400	,44700	,43200	,33200	,12100	,07000	25	0
Sweden	0	@NA	,02400	,66000	-,09600	,11900	,06200	,35000	,51600	,31100	,18600	,05700	45	0
Sweden	2	2011-03-01	-,27200	,85900	-,22400	-,66500	-,25100	,51600	,45700	,41800	,22800	-2,07900	20	1
Sweden	2	Jan02	-,09400	,91600	-,01300	-,17900	-,09000	,86700	,79900	,08800	,30500	-,13900	25	1
Sweden	2	2001-10-01	-,05800	,96000	,11900	-,04200	-,05900	,37700	1,74700	,03100	,22900	-,07000	45	1
United Kingdom	2	2009-11-01	,06100	,43300	,74300	,09200	,11000	,51900	,56700	,46300	,93300	,17500	20	1
United Kingdom	2	Dec09	-,14900	4,90600	-,70300	-,15500	,02200	,43900	,03700	,70000	,06000	-,79300	25	1
United Kingdom	2	2003-03-01		,07800	-,48900			1,57000	,39800	,49600	,58400		45	1
United Kingdom	2	2000-03-01	-,50300	1,33800	-,32000	-,72500	-,51000	1,50400	,56700	,24600	,53200	-8,05600	50	1
United Kingdom	0	@NA	,13800	2,02500	,21900	,62400	,20500	1,14900	1,04100	,01500	,43200	,18900	20	0
United Kingdom	20	2013-07-01	,06000	,72900	-,02500	,48900	,07700	,55500	,41800	,28600	,06800	,11300	25	0
United Kingdom	20	2001-06-01	,00200	2,21800	,20500	-,80700	,01000	,52300	1,66200	,12800	,37300	,00300	45	0
United Kingdom	0	@NA	,05800	,98200	-,00300	,09000	,11900	,35600	,83300	,48500	,17400	,19300	50	0
United States of America	0	@NA	,00900	,45400	-,04000	,12400	,03700	,22700	,38000	,37500	,03300	,02000	10	0
United States of America	0	@NA	-,09200	1,17000	,06600	-,15400	,01200	1,89800	,85300	,22700	,45700	-,27800	15	0
United States of America	0	@NA	,04700	1,57900	,24100	,29900	,07800	2,04300	1,42900	,05000	,65800	,10900	20	0
United States of America	1	Dec13	,06800	1,08400	,03000	-,14300	,09500	1,47200	,81000	,51000	,38100	,80600	20	0
United States of America	0	@NA	,16300	5,75200	,67000	,71700	,25700	1,40400	2,81800	,00000	,81100	,19900	25	0
United States of America	0	@NA	,02300	1,64700	,25900	,25300	,08100	2,21800	,42000	,25900	,65900	,06500	25	0
United States of America	0	@NA	,01000	2,62300	,29600	,44300	-,01100	2,04900	1,19500	,20100	,47900	,01900	30	0
United States of America	0	@NA	,03700	2,82600	,20600	,31900	,07600	,70700	1,33100	,14900	,31900	,06700	35	0
United States of America	20	2005-03-01	,01900	1,21300	,08000	,00400	,01800	,74900	1,03900	,11000	,45900	,04300	45	0
United States of America	2	2012-10-01	,00400	3,00600	,15300	-,02100	-,02200	,28500	1,59900	,31200	,23000	,00700	55	0
United States of America	0	@NA	-,02200	1,01800	,00300	-,02700	,07900	,43100	,77200	,51100	,20200	-,20000	55	0
United States of America	2	2005-03-01	-,13500	,88300	-,02300	-,06800	-,01800	,59700	,72500	,68200	,17600	-1463,00000	10	1
United States of America	2	2010-09-01	-,09200	1,17000	,06600	-,15400	,01200	1,89800	,85300	,22700	,45700	-,27800	15	1
United States of America	2	2002-03-01	,04700	1,56700	,23500	,10300	,04600	1,96200	1,28900	,00000	,65000	,10100	20	1
United States of America	2	2006-02-01	-,01900	,78400	-,07400	-,17600	,03600	,98700	,62000	,35000	,26700	-1503,00000	20	1
United States of America	2	Dec07	-,01700	2,10900	,23800	-,20300	,02300	,96200	1,25100	,40800	,45300	-,16100	25	1
United States of America	2	Dec98	-,61700	1,67300	,27600	-,57300	-,27000		1,13300	,01200	,68600	1,35200	25	1
United States of America	2	2013-06-01	-,20600	,41100	-,61000	-,89600	,04600	,46100	,27500	,79400	,42500	1,84500	30	1
United States of America	2	1995-02-01	-,17600	1,29800	,06300	-2,51700	-,10600	,70300	,64800	,45100	,27500	-,46700	35	1
United States of America	2	2010-06-01	-1,05400	,38200		-3705,00000	-,55200	1,21200	,21200	1,24100	,69100	1,20100	45	1
Canada	10	2011-05-01	-,01000	1,19300	,03600	-,11000	,06200	,40100	,69900	,47600	,22400	-,04400	35	0
Canada	0	@NA	,03100	2,15800	,21400	,11300	,07300	1,43700	1,31200	,38600	,39900	,07800	30	0
Canada	0	@NA	-,30200	3,39400	,55600	-1,90900	-,39600	,49800	3,02500	,00000	,78800	3,04900	35	0
Canada	2	Aug10	-,57700	2,75000	,34400	-4054,00000	-,63100	,47900	2,25400	,25600	,54000	-1047,00000	30	1
Canada	2	2009-05-01		1,04900	,04100			,50600	1,00100	,02900	,87700		35	1
Canada	2	Aug03	-,15500	1,02900	,01400		-,06100	,67100	,36500	,29200	,51600	-,32500	35	1
United States of America	2	Jan04	-,74100	1,99100	,23200	-2107,00000	-,53600	,29000	1,68400	,03200	,46700	-1243,00000	45	1
United States of America	2	2006-10-01	-,36900	,94000	-,03600	-,61300	-,29700	,85300	,42000	,31900	,55400	2,71800	45	1
United States of America	0	@NA	-,00500	4,75400	,52800	-1560,00000	,01100	,92700	3,21000	,04000	,66900	-,00700	45	0
United States of America	0	@NA	,05100	2,18500	,44400	,33400	,07800	1,72100	,82900	,05600	,81800	,08800	45	0
United States of America	0	@NA	,07500	1,33400	,09500	,70800	,14500	1,36100	1,15700	,37000	,37900	,25100	25	0
United States of America	0	@NA	,02700	2,28200	,24200	,22200	,05000	1,00800	1,16800	,21800	,43100	,05100	25	0
United States of America	2	Dec97	-,22700	2,63200	,48000	-,50100	-,25000	1,03400	,33200	,01200	,77300	-,40200	25	1
United States of America	2	2009-06-01	-,01100	,95700	-,01000	-,02700	,03100	,92500	,39400	,56600	,23300	-,06300	25	1
United States of America	2	Aug09	,01300	1,73800	,12000	-,10000	,09400	,86700	,87000	,44500	,28300	,04900	30	1
United States of America	2	2000-05-01	-,40000	,58600	-,27400	-1,37300	-,26600	,52000	,31700	,97800	,38800	1,62600	35	1
United States of America	0	@NA	,01800	3,15700	,38700	,06900	,07500	1,47900	1,32500	,39100	,56700	,04600	30	0
United States of America	0	@NA	,05200	4,12600	,40200	,45400	,08700	,91500	1,72400	,16900	,53100	,07500	35	0
United States of America	0	@NA	,00200	,72000	-,01900	,06600	,02400	,20900	,36900	,42800	,04900	,00600	10	0
United States of America	0	@NA	,07300	1,63800	,04600	-,05100	,01700	,21300	1,35700	,32500	,11800	,13700	10	0
United States of America	2	Jan10	-,93100	,19300	-,56800	-,91400	-,92400	,44400	,11400	,66800	,13600	-3416,00000	10	1
United States of America	2	Aug11	-,14200	,11600	-,12500	-,40900	-,05100	,08400	,09300	,67300	,01600	3,89700	10	1
United States of America	2	1998-05-01	-,46700	2,12900	,36600	-,65800	-,45000	1,17100	1,04700	,64200	,68900		45	1
United States of America	2	2006-10-01	-,23100	4,43000	,39300	-,83900	-,25000	,24300	3,19300	,18800	,50700	-,32900	45	1
United States of America	0	@NA	,07800	1,71500	,24600	,42300	,03800	,60700	1,35400	,00000	,59000	,12800	45	0
United States of America	0	@NA	,09300	2,52700	,39400	,23000	,12300	,72300	1,79300	,07600	,65300	,13700	45	0
United States of America	2	2012-09-01	-2,43300	,07400	-1093,00000	-5149,00000	-,45700	,10100	,04200	2,22100	,08700	1,43500	55	1
United States of America	2	2004-11-01	,01500	1,07000	,03000	,03100	,03000	1,53900	,48000	,15600	,46400	,09500	55	1
United States of America	0	@NA	,01200	2,14900	,09100	-,46800	,04500	,33100	1,45200	,65000	,17100	,05000	55	0
United States of America	0	@NA	,03700	4,18000	,52400	,27000	,06500	,84000	2,93800	,00000	,68800	,05200	45	0
