# Supplementary material for: A Global Model for Bankruptcy Prediction
Source: PLoS One. 2016 Nov 23;11(11):e0166693. doi: 10.1371/journal.pone.0166693 (PMC5120822; doi:10.1371/journal.pone.0166693)
Supplement: S9 File — Variables of bankrupt/non-bankrupt Global firms in t-2. (XLSX) [file pone.0166693.s009.xlsx]

## Sheet: Hoja1
A Global Model for Bankruptcy Prediction. Data and Sample.
Country	Inactive Company Marker	Inactive Company Marker (Date)	V1	V2	V3	V4	V5	V6	V7	V8	V9	V10	V11	Dependent Variable (Bankruptcy)
Japan	0	@NA	,04500	1,33000	,17000	,15000	,04300	1,18700	1,01100	,14600	,68500	,13500	15	0
Japan	0	@NA	,02200	1,18900	,09700	,05000	,04500	,75600	,88200	,32800	,60900	,06400	15	0
Japan	0	@NA	,06800	2,19400	,44100	,85700	,11100	1,16200	1,74000	,09400	,81100	,11200	20	0
Japan	0	@NA	,03500	1,96500	,32800	,43700	,06000	,88700	1,50400	,00200	,66800	,06400	20	0
Japan	0	@NA	,03400	1,61100	,22500	,42500	,05500	,85400	1,27300	,11600	,59500	,06100	20	0
Japan	0	@NA	,00700	1,04100	,02700	,02900	,02200	1,17900	,91000	,23900	,67600	,03100	20	0
Japan	0	@NA	,04400	1,49000	,26500	,10900	,07400	2,05800	1,33600	,36800	,80400	,17500	20	0
Japan	0	@NA	,01300	1,11600	,06800	,06000	,02300	,91800	,76700	,24600	,65600	,05900	20	0
Japan	0	@NA	,03500	1,83300	,31200	,33900	,04300	,83800	1,41200	,22100	,68600	,08500	20	0
Japan	0	@NA	,05900	1,32600	,14600	-,05800	,06200	,82400	,59900	,39100	,59300	,29200	20	0
Japan	0	@NA	,05500	1,57100	,22400	,38400	,10100	1,20200	1,03700	,08500	,61600	,09400	20	0
Japan	0	@NA	,00500	1,11600	,04800	-,07400	,02100	1,13500	,91700	,54200	,46000	,03000	20	0
Japan	0	@NA	,05200	,93200	-,01500	,16400	,08000	,57700	,88900	,62700	,20500	,20900	20	0
Japan	0	@NA	,05000	1,25100	,13300	,12200	,05300	,72500	1,05300	,12900	,66300	,13600	25	0
Japan	0	@NA	,02700	3,16300	,45500	,35000	,04800	,61500	1,52600	,27600	,66500	,04400	25	0
Japan	0	@NA	,02200	1,44800	,15200	,21900	,06000	1,10800	,69200	,22600	,49100	,04400	25	0
Japan	0	@NA	,02900	1,77600	,20500	,22500	,04100	,95800	1,15600	,20200	,46800	,05400	25	0
Japan	0	@NA	,06900	1,70400	,18700	,47900	,17900	1,36400	1,28200	,13800	,45200	,10900	25	0
Japan	0	@NA	,04100	1,60200	,32300	,34200	,07100	3,08800	1,22600	,01200	,85900	,09400	25	0
Japan	0	@NA	,03600	3,53600	,34900	,41600	,04800	,62100	2,72900	,01900	,48600	,04300	25	0
Japan	0	@NA	,01500	1,56600	,22000	,32800	,02900	,84100	1,27900	,43100	,60900	,03600	25	0
Japan	0	@NA	,09000	3,03200	,45200	,26100	,16200	1,81200	1,09400	,41800	,67400	,19600	25	0
Japan	0	@NA	,02100	2,80800	,38500	,36100	,03900	,65300	2,43200	,39100	,59700	,04400	25	0
Japan	0	@NA	,01700	,84500	-,03500	,11200	,03300	,50100	,55300	,36900	,18900	,05600	25	0
Japan	0	@NA	,06400	,84500	-,06400	,25100	,02500	2,34900	,26000	,14800	,35000	,15500	25	0
Japan	0	@NA	-,00700	1,84200	,31700	,32900	,02100	1,69500	1,23000	,33600	,69300	-,01700	30	0
Japan	0	@NA	,00300	,59100	-,18400	,29800	,03300	1,07900	,28000	,59500	,26600	,01200	30	0
Japan	0	@NA	,00800	1,66700	,15300	,28400	,01400	,45800	1,43300	,12000	,38200	,01000	45	0
Japan	0	@NA	,00900	1,98500	,27000	,16900	,01300	,89100	1,35100	,13900	,54400	,01600	45	0
Japan	0	@NA	,03900	1,38600	,16700	,32400	,05500	1,01800	,92800	,20500	,59800	,08700	45	0
Japan	0	@NA	,05600	1,25500	,10400	-,05200	,05800	,67500	1,09000	,58600	,51100	,19900	45	0
Korea	0	@NA	-,02000	1,16000	,11700	,00000	-,03700	1,86300	,38400	,38000	,84500	-,15800	25	0
Korea	0	@NA	,05500	1,24300	,05600	,00000	,07200	,63700	,92500	,23000	,28700	,09500	45	0
Singapore	0	@NA	,01200	2,02300	,48800	-,24800	,01600	1,94600	1,51600	,00000	,96500	,02300	25	0
Japan	2	2012-09-01	-,06900	,40200	-,37600		,01500	2,03500	,37300	,60800	,25200		45	1
Japan	2	2005-05-01	-,02000	,84100	-,05900	,13600	,02500	2,12800	,55000	,21600	,31400	-,09600	25	1
Singapore	2	1997-10-01	,01500	1,43900	,10700	,13300	,03400	,68500	1,19400	,54700	,34900	,03800	25	1
Japan	2	2008-11-01	,00300	1,00800	,00700	,02000	,01600	1,29400	,91300	,32600	,88400	,03200	20	1
Japan	2	2010-06-01	,03500	2,61800	,60600	,05600	,07900	,41500	2,28300	,42300	,98000	,07000	45	1
Japan	2	2001-06-01	,01400		,44400	-,17000	,04500	,54500		,49300	,58800	,03700	20	1
Japan	2	2001-05-01	,00200	,92700	-,05100	,00600	-,01200	,69100	,73100	,59500	,64600	,02800	20	1
Japan	2	2002-11-01	-,02900	,89800	-,08100	-,17500	-,02300	1,39800	,54700	,63000	,71000	-,53800	45	1
Korea	2	2010-09-01	-,10700	1,58500	,28900	-,02800	-,00300	1,14300	1,22200	,21600	,78400	-,24800	45	1
Japan	2	2002-02-01	-,07200	1,08300	,02800	,21900	-,06800	,53100	,60000	,25100	,36100	-,13200	25	1
Japan	2	2003-03-01	-,06600	,42800	-,57300		-,01400	,52800	,17600	,88900	,42900	,36000	25	1
Japan	2	Dec02	,00100	,62900	-,31100	,03900	,01400	,79300	,44600	,57200	,52800	,00500	25	1
Japan	2	2001-03-01	-,10900	,84000	-,08500	-,04100	-,07600	1,51200	,15200	,44800	,44400	-,85400	25	1
Japan	2	Jan09	-,05900	,87800	-,06900	,03000	-,01600	,74000	,59200	,51500	,49700	-,34800	20	1
Japan	2	Dec01	-,00300	,64300	-,14800	,00200	,00500	1,01800	,38700	,59100	,26700	-,02900	25	1
Japan	2	2000-05-01	,00100	,35700	-,38100	-,06700	,00900	,99500	,17900	,75000	,21200	,25900	25	1
Japan	2	2002-02-01	,01200	1,58100	,26800	,20900	,04000	1,02900	1,42200	,44600	,72900	,02700	20	1
Japan	2	Dec08	-,02300	1,24900	,12700	,27500	-,03000	1,10300	,71600	,00000	,63600	-,06100	20	1
Japan	2	Dec12	,07300	1,77400	,35000	,11200	-,33400	1,06400	1,73900	,02600	,80200	,19000	20	1
Japan	2	2005-11-01	,01200	,84800	-,08100	,11500	,00800	,38100	,64300	,71000	,45200	,06100	30	1
Japan	2	1999-07-01	-,00400	1,09500	,04700	-,07200	,02200	,40200	,68500	,67600	,54400	-,02300	15	1
Japan	2	2009-02-01	,07200	1,32000	,18300	,06800	,05600	,75500	,89800	,31300	,75300	,18600	20	1
Japan	2	Apr02	,01000	1,54600	,29900	,00800	,00600	1,83900	1,19100	,00900	,84600	,02800	25	1
Japan	2	2009-09-01	,00500	,86700	-,07900	-,09100	-,02400	1,87500	,47600	,25400	,51100	,01800	25	1
Japan	2	2000-10-01	-,07500	,34100	-,60600	-,06600	,00100	,49300	,29600	,84800	,31300		25	1
Japan	2	2008-09-01	,03800	1,59700	,34300	,10100	,07600	1,24200	,20700	,67700	,91600	,15700	25	1
Korea	2	Apr10		1,07900	,04600	-,06200	-,10100	1,26300	,39600	,39400	,63400	-1,19700	25	1
Japan	2	Jan09	-,01100	1,11700	,08200	,05700	,02200	1,41700	,84200	,32200	,77600	-,07500	20	1
Japan	2	2010-11-01	,01900	1,65400	,33700	-,45500	,02400	1,37100	1,44600	,21700	,85200	,05000	45	1
Japan	2	2009-03-01	,01100	1,39300	,17200	,06900	,05000	,86400	,56800	,34400	,60900	,02400	25	1
Japan	2	2008-06-01	-,06900	,84800	-,07900	-,37500	-,04500	,69100	,45200	,34700	,44400	-,33100	25	1
Japan	2	1998-03-01	,00200	1,33700	,23800	,01400	,01200	1,01000	1,27600	,75100	,94500	,01600	30	1
Japan	2	2000-07-01	-,11700	,66500	-,07500	-,10100	-,08800	,33700	,32400	,25300	,14900	-,29900	15	1
Japan	2	Dec08	,00300	,92600	-,04500	,02400	,01700	1,13400	,54700	,23700	,56100	,01700	20	1
Austria	0	@NA	,05800	1,74800	,24600	,25700	,08800	1,19100	,69000	,28500	,57400	,13300	30	0
Austria	0	@NA	,06500	1,69200	,22700	,23200	,11300	1,63600	1,52100	,04700	,55600	,14000	25	0
Denmark	0	@NA	,05800	1,47800	,13100	,30200	,06800	,98300	,82900	,31000	,40500	,14900	20	0
Denmark	0	@NA	,26200	1,79500	,39700	,47400	,33500	1,24200	1,77000	,00000	,89700	,54200	45	0
Denmark	0	@NA	,12600	5,88900	,65300	,70000	,16100	1,04000	4,24300	,00000	,78600	,14900	20	0
Denmark	0	@NA	,00900	2,79100	,33200	-,89700	,01200	,96000	2,39300	,07800	,51700	,01200	45	0
Denmark	0	@NA	,06300	,99300	-,00300	,23000	,11000	1,97000	,96700	,31100	,40600	,26700	20	0
Denmark	0	@NA	,27400	3,06500	,58900	,64400	,37300	1,66300	2,96500	,00600	,87400	,40100	45	0
Denmark	20	2002-05-01	,01900	1,11200	,06600	,11100	,04700	1,40300	,75500	,25900	,65700	,06600	20	0
France	0	@NA	,09200	1,78000	,23800	,09200	,13200	1,66300	,96000	,17800	,54400	,16900	20	0
France	20	Dec04	,02500	,94200	-,03600	,11900	,04500	,64100	,67800	,15700	,57400	,16000	20	0
France	0	@NA	-,02900	2,51800	,37600	-,02900	,03500	2,08800	1,16800	,00800	,62300	-,07700	15	0
France	0	@NA	,07400	1,92400	,32100	,07400	,09400	1,16200	1,83600	,16600	,66800	,16300	20	0
France	0	@NA	,03900	1,08100	,04500	,03900	,04400	,74700	1,05400	,17900	,59900	,08900	20	0
France	0	@NA	,01100	1,27900	,15900	,00500	,04100	,76100	1,11000	,21900	,72900	,05900	20	0
France	0	@NA	,03300	1,17100	,12100	,03200	,03500	1,37400	,50600	,44400	,83100	,16900	25	0
France	0	@NA	,04300	2,13700	,21900	,27200	,07000	,61700	1,55600	,22400	,41200	,10500	20	0
France	0	@NA	,05800	1,84300	,28500	,00000	,09500	1,31100	,95400	,32200	,62300	,12500	25	0
Germany	0	@NA	,09500	1,27100	,05000	,16500	,14300	1,15000	,69400	,15200	,23200	,14700	10	0
Germany	0	@NA	-,04900	,65300	-,07400	-,31900	,05200	,53900	,53700	,40500	,13900	-,20300	50	0
Germany	0	@NA	,02200	1,42000	,11100	,12400	,04300	1,25900	,73300	,09800	,37500	,04700	20	0
Germany	0	@NA	,05300	3,16100	,30500	,13300	,07000	,88100	2,82900	,00200	,44600	,06400	45	0
Germany	0	@NA	,06800	2,35100	,31300	,23300	,12100	,97000	1,32600	,09200	,54400	,12200	20	0
Germany	0	@NA	,00900	1,35000	,18500	,11600	,02300	1,50500	,96500	,26300	,71500	,06000	20	0
Germany	0	@NA	-,38100	,72600	-,08600	-,94900	,00200	,59500	,67400	,12200	,22900	-1,38600	45	0
Germany	0	@NA	,09700	,43000	-,34200	,20500	,20600	2,16400	,30200	,27100	,25900	,57300	45	0
Ireland	0	@NA	,03600	5,96100	,69900	,78700	,05800	,48400	2,78200	,00000	,84000	,04300	25	0
Italy	0	@NA	,03800	2,33100	,24600	,19300	,05100	,64900	2,31100	,02500	,43200	,05700	45	0
Italy	0	@NA	,01800	1,35700	,19400	,11400	,05300	1,32700	,52500	,31500	,73600	,06900	30	0
Luxembourg	20	Jan03	,07600	1,48900	,15300	-,28000	,13300	,75900	,88900	,00400	,46600	,13700	25	0
Netherlands	0	@NA	,00600	2,46000	,39300	,15900	,02700	,92900	1,61100	,27700	,66300	,01400	25	0
Netherlands	0	@NA	,05400	2,02900	,29600	,59100	,07600	,64600	1,07800	,00000	,58400	,08700	25	0
Norway	0	@NA	-1,04900	,53000	-,68200	-5,41800	-,58900	2,28900	,44100	,95100	,76900	,21100	45	0
Norway	0	@NA	,02400	1,22400	,08300	,36600	,04600	1,19800	,74500	,09900	,45200	,06500	25	0
Norway	0	@NA	,04400	1,92200	,07100	,29900	,04900	,13900	1,85300	,60300	,14700	,14400	10	0
Poland	0	@NA	,18900	1,59900	,19000	,21200	,15000	1,32600	,98900	,11700	,50600	,31900	45	0
Poland	0	@NA	,10000	15,83600	,80900	,73000	,12400	,95500	9,16400	,00100	,86400	,10700	25	0
Spain	0	@NA	,00900	,82500	-,01500	,03900	,02600	,08700	,71100	,29100	,07000	,02300	55	0
Sweden	0	@NA	,11200	2,33700	,30600	,41200	,15500	1,16100	1,33600	,12400	,53600	,17700	20	0
Sweden	0	@NA	,05800	1,70200	,20500	,06300	,10200	1,04400	1,03000	,16600	,49600	,11500	20	0
Sweden	0	@NA	,02400	,66000	-,09600	,11900	,06200	,35000	,51600	,31100	,18600	,05700	45	0
Sweden	0	@NA	,04000	1,62300	,11600	,42200	,10900	,71000	1,44000	,00700	,30300	,05100	45	0
Sweden	0	@NA	,05200	1,01800	,00900	,05200	,07000	1,03300	,96300	,07000	,49600	,10800	45	0
Sweden	0	@NA	,05100	1,22100	,08800	,35400	,00100	1,75200	,60800	,19600	,48500	,12600	15	0
Sweden	0	@NA	,05900	1,29500	,13600	,36100	,08200	,96500	1,17600	,04500	,59900	,13200	45	0
Sweden	10	Apr05	,06600	,75600	-,07200	,33300	,12100	,88900	,67200	,31600	,22400	,16000	50	0
Switzerland	0	@NA	-,54900	,42000	-,28200		-,24400	,52800	,37600	,07900	,20400	-1,72100	45	0
United Kingdom	0	@NA	,13800	2,02500	,21900	,62400	,20500	1,14900	1,04100	,01500	,43200	,18900	20	0
United Kingdom	20	2013-07-01	,06000	,72900	-,02500	,48900	,07700	,55500	,41800	,28600	,06800	,11300	25	0
United Kingdom	0	@NA	,06700	1,54800	,14200	,27900	,10100	1,13900	,92900	,24700	,40200	,16100	15	0
United Kingdom	0	@NA	,02000	1,81400	,09200		,03600	,50400	1,42500	,00200	,20500	,02800	55	0
United Kingdom	0	@NA	,08500	2,06800	,33300	,37200	,09700	1,04700	1,63300	,00000	,64500	,15200	20	0
United Kingdom	0	@NA	,11300	2,18000	,27000	,48100	,11600	,51000	1,88600	,09800	,49900	,17700	25	0
United Kingdom	0	@NA	,10700	1,25400	,10900	,26300	,12300	2,11100	,57700	,33600	,53700	,27100	25	0
United Kingdom	0	@NA	,01000	1,81600	,32300	-,26500	,03200	1,32500	,48700	,23200	,71800	,01700	25	0
United Kingdom	0	@NA	,08600	2,43800	,29800	,40700	,11300	,96300	2,06200	,00000	,50500	,11800	30	0
France	0	@NA	,01300	1,42300	,09600	,01700	-,02500	,72200	,77600	,10900	,32400	,02000	25	0
France	0	@NA	,05100	2,82000	,41000	,05100	,10000	1,20700	2,37500	,15100	,63500	,08300	30	0
France	0	@NA	,04700	2,47000	,48100	,04700	,10100	,82000	2,06300	,00000	,80800	,07500	45	0
France	0	@NA	,13000	4,91700	,61500	,13200	,17900	1,10000	3,78500	,00100	,77100	,15600	45	0
Austria	2	Apr04	,00900	,61700	-,46200	-,31800	-,18900	1,68800	,13300	,85100	,74500	-,02900	30	1
Austria	2	2002-06-01	-,06100	1,05000	,02800	-,04400	,00300	1,47300	,25100	,33500	,58300	-,20600	25	1
Denmark	2	2012-05-01	-,20500	,55300	-,23000	-,09500	-,20400	1,39200	,37900	,36700	,28400	-1,22100	20	1
Denmark	2	Dec09	-,52000	,31800	-,46900	-,02300	-,22300	,68800	,30600	,26300	,21900	-1,99100	45	1
Denmark	2	Apr09	-,03900	1,00500	,00400	,09800	-,01100	1,31600	,41600	,52000	,69800	-,30600	20	1
Denmark	2	Dec04	-,03900	1,51700	,22000	,23800	-,05300	1,29500	,62400	,39400	,64600	-,13000	20	1
Denmark	2	2004-06-01	-,03400	2,02000	,24800	-,03100	-,02700	1,36800	,82800	,43500	,49000	-,10400	20	1
Denmark	2	2002-09-01	-,08700	,89200	-,08400	-,82000	-,09500	1,01000	,37300	,49500	,68800	-,43000	45	1
Denmark	2	Jan01	,03300	1,49800	,32000	,04200	,06800	1,24200	,49800	,39400	,96300	,09800	45	1
France	2	2011-03-01	-,08700	,97100	-,01600	-,00600	-,11900	1,07500	,40700	,45000	,52700	-,58700	20	1
France	2	2011-05-01	-,19700	,85500	-,10500	-,50100	-,04700	1,55700	,76500	,36700	,62100	-1,38700	25	1
France	2	2011-06-01	,02800	1,31800	,17400	,02800	,04000	,71300	1,11400	,11300	,72100	,07100	45	1
France	2	Dec09	-,01700	1,95100	,37200	-,01700	,00300	,68400	,55900	,38600	,76300	-,04500	25	1
France	2	2006-02-01	-,19500	1,10000	,05300	,00000	-,10000	1,58000	,67700	,38900	,58800	-,75400	15	1
France	2	2006-03-01	,00000	1,88800	,31400	,00000	,00000	,00000	,99600	,01500	,66700	,00000	25	1
France	2	2005-03-01	,00200	1,81100	,39100	,00000	,05300	1,49600	,89200	,31900	,87200	,00700	45	1
France	2	2006-06-01	-,34900	4,51700	,60000	,00000	-,27800	,17700	3,81800	,13800	,77100	-,56500	20	1
France	2	2002-02-01	,03700	1,20400	,09100	,03200	,08700	1,66100	1,14400	,38400	,53800	,16600	20	1
France	2	2000-06-01	-,19600	2,36300	,53500	,00000	-,07100	1,00900	1,41600	,01400	,92800	-,45900	20	1
France	2	2000-09-01	-,00600	1,81600	,32400	,00000	,01300	1,44300	1,14300	,22400	,72000	-,02200	30	1
France	2	1999-05-01	-,01900	1,59500	,28900	,06500	,00900	1,49900	,70700	,17800	,77400	-,05400	20	1
France	2	Apr00	-,01700	1,68100	,27700	,00000	,01700	1,27300	1,03400	,29200	,68300	-,03900	20	1
Germany	2	2013-11-01	,02300	2,00200	,28000	,13100	,06000	1,02400	1,21400	,59100	,55900	,13000	20	1
Germany	2	2011-06-01	,09200	1,68900	,15800	,06900	,11600	,85100	,94300	,29700	,38700	,23700	10	1
Germany	2	2007-11-01	-,16100		,93900	,00000	-,28500	,10400		,00000	,96600	-,18000	45	1
Germany	2	Dec06	,03700	1,88700	,41000	,02500	,06700	1,09500	1,16800	,17300	,87200	,07300	20	1
Germany	2	2002-05-01	,04200	2,17700	,45200	,15200	,03900	,95900	2,01300	,05100	,83600	,07200	45	1
Germany	2	2001-02-01	-,19000	,42000	-,58400	-,19800	-,17600	2,09100	,37000	,36800	,42300	1,09400	45	1
Germany	2	2002-09-01	,02800	2,11700	,39200	,01900	,05700	,83300	2,09900	,00000	,74200	,04600	50	1
Germany	2	2000-07-01	-,01600	1,70200	,36100	-,07100	,02600	1,20400	,64300	,44200	,87500	-,11300	20	1
Ireland	2	Jan09	-,10600	2,18700	,31200		-,02900	1,10600	,69300	,64100	,57500	,64500	25	1
Italy	2	2004-07-01	,02200	2,14000	,30200	,03900	,04800	,28400	2,01000	,44100	,56700	,06800	45	1
Italy	2	2003-07-01	-,00500	1,32300	,14600	,02300	-,02400	,44700	1,02600	,52600	,59900	-,07600	30	1
Luxembourg	2	2005-10-01	,03800	2,04000	,29700	-,55600	,05400	,72800	1,50200	,18400	,58300	,10900	25	1
Netherlands	2	2003-11-01	-,05400	,92800	-,05300	,00000	-,04100	1,11700	,29500	,60000	,68300	-,41700	25	1
Netherlands	2	2003-03-01	,11200	1,73300	,29200	,00000	,11500	2,19000	1,54000	,02100	,68900	,19400	25	1
Norway	2	2010-03-01	-,01000		,66300	,00000	-,02500	,00000		,51800	,69300	-,02100	10	1
Norway	2	Dec01		,52100	-,44500	,00000		1,74300	,47800		,48400	,60200	25	1
Norway	2	2002-02-01	,01200	1,37800	,20000	,30700	,02600	2,54600	,87100	,15400	,73000	,03800	45	1
Poland	2	2013-07-01	,00000	1,37300	,16600	-,00200	,00000	,00000	,24300	,27500	,61000	,00000	25	1
Poland	2	2011-03-01	,03100	1,17700	,09800	,11100	-,02700	,95500	,86100	,25000	,65300	,07800	45	1
Spain	2	2011-07-01	,01700	,75100	-,02800	,03100	,03200	,09300	,53800	,18600	,08500	,03300	55	1
Sweden	2	2011-03-01	-,21100	,53600	-,17500	-,39200	-,22600	,53100	,45400	,60900	,20300	-1,00800	20	1
Sweden	2	2012-02-01	-,55200	1,01700	,00700	-,26900	-,47600	,16000	,97600	,31600	,43900	-1,77000	50	1
Sweden	2	2011-03-01		,46200	-,31100	-,87000		,22000	,38900	,52900	,26700	-2,53700	45	1
Sweden	2	2008-10-01	-,20200	,95000	-,02600	-,55600	-,19400	,52500	,90800	,28100	,49100	-,44200	45	1
Sweden	2	2005-06-01	,04200	1,72700	,23200	,18100	,07000	1,28000	1,06900	,24900	,55000	,09900	15	1
Sweden	2	Aug05	-,33800	,93500	-,03000	-,06600	-,25000	1,41900	,57500	,60200	,42600		20	1
Sweden	2	2004-10-01	-,34400	2,11500	,27800	,16100	-,06600	1,31200	,67700	,34500	,52700	-,86600	45	1
Sweden	2	2001-10-01	-,06400	3,64500	,60800	-,00300	-,09900	,74900	3,31200	,00000	,83800	-,08900	45	1
Switzerland	2	2011-09-01	-2,23600	1,31300	,14800	-11,20800	-1,61300	,00000	1,30200	,03200	,61900	-4,22900	45	1
United Kingdom	2	2009-11-01	,06800	4,13500	,69700	,09000	,11200	,46700	,42500	,21200	,91900	,12000	20	1
United Kingdom	2	Dec09	,02600	,89200	-,00600	,04000	,04500	,32100	,44000	,55600	,04900	,07300	25	1
United Kingdom	2	Apr03	-,05900	1,31000	,14000	-,47800	-,14500	2,53900	,82800	,28300	,59300	,50000	15	1
United Kingdom	2	2003-05-01	,01400	1,18600	,04700	,01200	,06800	,58800	,68000	,42700	,30000	,03700	20	1
United Kingdom	2	2001-10-01	,10700	1,15100	,06600	,18400	,12100	1,55300	,89500	,17200	,50200	,30000	30	1
United Kingdom	2	2001-07-01	-,00500	,77500	-,11400	-,03500	,00500	1,42400	,60200	,41100	,39200	-,02000	55	1
United Kingdom	2	1998-03-01	,05400	1,15800	,11400	,16200	,10200	1,48900	,99300	,18900	,83300	,22800	20	1
United Kingdom	2	1999-02-01	,08100	1,11600	,05500	,13300	,13800	1,80900	,85800	,07900	,52900	,17600	25	1
United Kingdom	2	1998-05-01	-,24000	,98300	-,01300	-,31000	-,09900	2,37100	,45400	,41900	,77700	-1,24900	25	1
United States of America	0	@NA	,00200	,72000	-,01900	,06600	,02400	,20900	,36900	,42800	,04900	,00600	10	0
United States of America	0	@NA	,07300	1,63800	,04600	-,05100	,01700	,21300	1,35700	,32500	,11800	,13700	10	0
United States of America	0	@NA	,01400	,97600	-,00300	-,29100	,04500	,27900	,64500	,43900	,11700	,06000	10	0
United States of America	0	@NA	,00900	,45400	-,04000	,12400	,03700	,22700	,38000	,37500	,03300	,02000	10	0
United States of America	0	@NA	-,03000	2,27400	,22300	-,80100	,13200	,54700	1,85800	,40300	,39900	-,09000	10	0
United States of America	0	@NA	,07400	1,57500	,07700	,16400	,09300	,64500	1,13000	,33300	,21100	,18700	10	0
United States of America	0	@NA	-,09200	1,17000	,06600	-,15400	,01200	1,89800	,85300	,22700	,45700	-,27800	15	0
United States of America	0	@NA	,06700	3,60600	,27600	,24000	,14700	1,15900	2,40500	,33400	,38200	,16900	15	0
United States of America	0	@NA	,04600	2,25500	,26500	,27500	,08900	,77200	1,02000	,15500	,47600	,11000	15	0
United States of America	0	@NA	,04700	1,57900	,24100	,29900	,07800	2,04300	1,42900	,05000	,65800	,10900	20	0
United States of America	0	@NA	,11300	2,72800	,36800	,11600	,10700	2,72300	,99500	,13400	,58100	,17600	20	0
United States of America	0	@NA	,00700	,99400	-,00100	-,03800	,07700	,37300	,66500	,66800	,12200	,04900	20	0
Bermuda	0	@NA	-,00700	3,95500	,58600	-,19900	,03200	,23000	3,67900	,08600	,78400	-,00900	20	0
United States of America	0	@NA	,01200	2,42500	,19800	,27000	,03900	,83100	1,42000	,38600	,33700	,03700	20	0
United States of America	1	Dec13	,06800	1,08400	,03000	-,14300	,09500	1,47200	,81000	,51000	,38100	,80600	20	0
United States of America	0	@NA	-,03700	3,07000	,45400	-,00100	,02100	,93800	1,69400	,00200	,67400	-,04900	25	0
United States of America	20	2004-09-01	,12600	1,82300	,20900	,14200	,09800	1,02900	1,07000	,27000	,46300	,30100	25	0
United States of America	0	@NA	-,00300	3,02000	,38100	-,55500	,01900	1,32000	,86500	,43000	,57000	-,01000	25	0
United States of America	0	@NA	,06600			,15500	,03100	,39600		,48600		,19900	25	0
United States of America	0	@NA	,08000	1,87600	,37600	,45500	,11700	2,80600	,92900	,15200	,80500	,15800	25	0
United States of America	0	@NA	-,06600	1,08800	,04000	1,18700	,01500	1,66800	,43500	,45000	,50100	,46800	25	0
United States of America	0	@NA	,11600	3,10300	,54100	-,13200	,18300	1,77600	1,94400	,00000	,79800	,15600	25	0
United States of America	0	@NA	,02400	3,32800	,34500	,52000	,02200	1,46200	1,58300	,25200	,49400	,04000	25	0
United States of America	0	@NA	-,03900	1,85200	,26000	,50100	,08600	1,17400	,97200	,17900	,56400	-,06100	25	0
United States of America	0	@NA	,03600	1,22100	,02300	,62300	,07300	,68700	,82100	,32700	,12900	,06300	25	0
United States of America	0	@NA	,28900	2,08400	,20500	,17800	,50900	2,46700	1,74900	,54900	,39400	1,60900	25	0
United States of America	0	@NA	,09600	2,01100	,14100	,16500	,15400	,90400	1,12600	,25000	,28100	,20700	25	0
United States of America	0	@NA	,05000	2,13000	,18100	,58700	,08300	,79800	1,28800	,28300	,34100	,11700	25	0
United States of America	0	@NA	,10500	1,51700	,09100	-1,69300	,12800	,34100	,75700	,48700	,26600	,32400	25	0
United States of America	0	@NA	,04400	1,35200	,05100	-1,31200	,09100	,42100	1,04000	,29100	,19500	,10100	25	0
United States of America	0	@NA	,07500	1,33400	,09500	,70800	,14500	1,36100	1,15700	,37000	,37900	,25100	25	0
United States of America	0	@NA	,04600	2,39400	,39900	,51300	,06000	3,02100	,41700	,02100	,68600	,06900	25	0
United States of America	0	@NA	,06100	1,51700	,12600	,28900	,11300	1,19500	,29700	,11600	,37100	,12800	25	0
United States of America	0	@NA	,06000	1,26900	,06400	,40500	,10900	1,54700	,08600	,27800	,30000	,14100	25	0
United States of America	0	@NA	,13500	2,85200	,53900	,44100	,22600	2,34100	,63500	,00000	,82900	,20100	25	0
United States of America	0	@NA	,00300	1,63200	,27900	,00200	,01500	1,43600	,26400	,33000	,71900	,00500	25	0
United States of America	0	@NA	,02300	1,64700	,25900	,25300	,08100	2,21800	,42000	,25900	,65900	,06500	25	0
United States of America	0	@NA	,01000	2,62300	,29600	,44300	-,01100	2,04900	1,19500	,20100	,47900	,01900	30	0
United States of America	0	@NA	,01800	3,15700	,38700	,06900	,07500	1,47900	1,32500	,39100	,56700	,04600	30	0
United States of America	0	@NA	,05200	4,12600	,40200	,45400	,08700	,91500	1,72400	,16900	,53100	,07500	35	0
Canada	10	2011-05-01	-,01000	1,19300	,03600	-,11000	,06200	,40100	,69900	,47600	,22400	-,04400	35	0
United States of America	0	@NA	,06400	1,49100	,07400	,13600	,11900	,50400	1,16500	,46800	,22400	,24200	35	0
United States of America	0	@NA	,05100	3,34600	,20300	,18000	,10500	,79700	1,75400	,42100	,29000	,12700	35	0
United States of America	0	@NA	,02200	1,31300	,02800	,37800	,10600	,81300	,67100	,30200	,11600	,03800	35	0
United States of America	0	@NA	,00800		,60700	-,05200	,02200	,48900		,11500	,66800	,01000	35	0
Canada	0	@NA	-,30200	3,39400	,55600	-1,90900	-,39600	,49800	3,02500	,00000	,78800	3,04900	35	0
United States of America	0	@NA	,04200	4,25400	,35700	,39100	,07000	,50000	3,84000	,11100	,46700	,05300	35	0
Canada	0	@NA	,11400	,53700	-,26900	,19600	,11300	1,09700	,37300	,05500	,31200	,35800	45	0
United States of America	20	2005-03-01	,01900	1,21300	,08000	,00400	,01800	,74900	1,03900	,11000	,45900	,04300	45	0
United States of America	0	@NA	-,00500	4,75400	,52800	-1,56000	,01100	,92700	3,21000	,04000	,66900	-,00700	45	0
United States of America	0	@NA	,05100	2,18500	,44400	,33400	,07800	1,72100	,82900	,05600	,81800	,08800	45	0
United States of America	0	@NA	,09300	2,52700	,39400	,23000	,12300	,72300	1,79300	,07600	,65300	,13700	45	0
United States of America	0	@NA	,12000	7,93700	,70100	-,37800	,09600	,59600		,13400	,80300	,16200	45	0
United States of America	0	@NA	,21000	4,77600	,54000	-,75700	,31300	1,24300	2,58800	,00000	,68200	,24900	45	0
United States of America	0	@NA	,05400	1,60900	,10600	,23700	,10100	,81400	1,31700	,29300	,28100	,14600	50	0
United States of America	0	@NA	,01200	2,14900	,09100	-,46800	,04500	,33100	1,45200	,65000	,17100	,05000	55	0
United States of America	2	2012-10-01	,00400	3,00600	,15300	-,02100	-,02200	,28500	1,59900	,31200	,23000	,00700	55	0
Bermuda	2	Apr12	-,07000	,29600	-,30000	,36700	-,05200	,31700	,25000	,36800	,12600	-,12500	20	1
United States of America	2	Jan10	,00800	1,04400	,00300	,01600	,02800	,20800	,84000	,33600	,07000	,01500	10	1
United States of America	2	Dec02	-1,01100	3,23100	,29100	-2,62300		,01300	3,12300	,32400	,42100	-1,75700	10	1
United States of America	2	Aug11	-,14900	1,32100	,01600	-,25800	-,05000	,06900	1,10800	,75100	,06700	-2,04800	10	1
United States of America	2	1998-10-01	-,20100	1,58000	,06900	-3,54600	-,21800	,00000	1,39200	,01400	,18700	-,23100	10	1
United States of America	2	Aug10	,09500	8,36500	,48300	,11200	,21400	,70200		,26300	,54900	,15000	10	1
United States of America	2	Dec13	-,03700	,89100	-,01600	-,10200	-,02700	,63800	,66500	,11800	,13200	-,23500	10	1
United States of America	2	2010-09-01	-,04300	1,65500	,19700	-,06500	-,06400	1,83600	1,06800	,22700	,49700	-,10100	15	1
United States of America	2	Aug09	-,03100	1,54800	,09900	-,10100	,00600	1,49300	,78600	,45300	,27800	-,12600	15	1
United States of America	2	2009-11-01	-,16600	,88200	-,06300	,06000	-,28300	1,37200	,20700	,21600	,47300	-,65400	15	1
Canada	2	2010-10-01	-,14100	1,75500	,16300	-,53300	-,13200	1,34900	,61500	,18900	,37900	-,25300	15	1
United States of America	2	2002-03-01	,03500	1,47400	,20000	,12200	,04200	1,93300	1,17900	,00000	,62300	,07900	20	1
United States of America	2	2010-03-01	-,01700	1,86900	,12900	-,20500	,03300	1,07700	1,20600	,37200	,27600	-,05600	20	1
United States of America	2	Jan10	-,37400	2,34500	,30100	,10200	,00500	2,61200	1,59300	,39900	,52500	-1,29000	20	1
Canada	2	2001-11-01	,05400	,85200	-,12000	,04600	,12500	4,24900	,66400	,00800	,69200	,35700	20	1
United States of America	2	2011-03-01	-,05800	1,56900	,15700	,02700	,04200	1,07900	,76300	,51500	,43400	-,49300	20	1
United States of America	2	2006-02-01	,02200	,96500	-,01000	-,13900	,06100	,97400	,80400	,33500	,28900	,46500	20	1
United States of America	2	Aug07	-,16000	1,05400	,01700	-,50300	,01400	1,43300	,61300	,35800	,32200	,75000	25	1
United States of America	2	2010-10-01	,01600	1,60400	,18900	,03900	,05100	1,61800	1,28100	,12000	,50200	,06100	25	1
United States of America	2	2009-06-01	,02200	1,08100	,04200	-,82500	,22900	2,40400	,60500	,27200	,56800	-,03100	25	1
United States of America	2	Aug13	-,07100			,10300	,03200	,92800		,38600		-,26000	25	1
United States of America	2	2010-02-01	-,13200	1,20300	,08100	,78800	,02400	1,34400	,36200	,25800	,47900	-,34800	25	1
United States of America	2	2010-03-01	-,15100	,97500	-,01000	-,20600	-,08200	2,06000	,44200	,52400	,40000	-1,38800	25	1
United States of America	2	Aug11	,01000	1,91700	,38700	,11300	,04800	2,16700	,73800	,22400	,81000	,01800	25	1
United States of America	2	2005-05-01	-,06900	1,79500	,12500	,00400	,01400	1,34600	,55000	,52000	,28200	-,43500	25	1
United States of America	2	2004-03-01	-,04000	,81100	-,10700	-,10400	,02300	,90900	,44900	,45600	,45700	,61400	25	1
United States of America	2	2010-07-01	-,09100	,20700	-,75100	-,22800	,01700	,34800	,06400	,85200	,19600	-238,76000	25	1
United States of America	2	2013-06-01	-,28900	1,85200	,19400	-,46100	,01700	1,57900	,63500	,62700	,42100	-1,97200	25	1
United States of America	2	Jan02	-,00200	,96400	-,00300	-,08700	,03100	,30200	,35600	,20100	,08700	-,00700	25	1
United States of America	2	Aug11	,03200	,55200	-,06800	,25900	,09400	,40800	,36900	,38100	,08400	,08000	25	1
United States of America	2	2011-06-01	-,06100	7,18200	,57400	-,84000	,02700	,21300	1,35800	1,13100	,66700	,20300	25	1
United States of America	2	Apr13	-,00200	,81100	-,04500	-1,07300	,07400	1,03100	,69800	,88900	,19300	,01200	25	1
United States of America	2	Jan10	-,15000	,98900	-,00400	-,42500	,11500	,42800	,76700	,72500	,32200	52,59600	25	1
United States of America	2	2010-03-01	-,16600	1,54100	,21900	,40700	-,21700	1,51500	,20400	,00900	,62400	-,29300	25	1
United States of America	2	Dec98	-,48700	2,25400	,37000	,02600	-,33700	3,49200	1,80300	,00000	,66500	-5,17400	25	1
United States of America	2	2010-11-01	-,15000	3,14300	,53000	-,29700	-,13500	2,55900	1,23500	,42000	,77700	-,45200	25	1
United States of America	2	Jan99	-,00100	1,30800	,14300	-,33100	-,05700	2,75100	,34900	,24200	,60800	-,00300	25	1
United States of America	2	2000-09-01		1,21700	,12100	-,04400		,00000	,09300	,42300	,68200	,00000	25	1
United States of America	2	2011-10-01	-,02200	,89300	-,02500	-,38300	,10100	2,20400	,12300	,94700	,20800	,10900	25	1
United States of America	2	2013-06-01	-,65600	1,39900	,09500	-,59400	,02900	,41100	1,05500	,65700	,33200	-6,38300	30	1
United States of America	2	Aug09	-,02100	1,72700	,12200	-,09900	,09000	,87900	,88400	,42800	,28900	-,07400	30	1
United States of America	2	1995-02-01	-,19800	1,19500	,04200	-2,17900	-,16000	,61500	,54700	,40400	,25500	-,45900	35	1
United States of America	2	2011-07-01	-,67200	1,48000	,16700	-1,63200	,10700	3,09200	1,40100	,67400	,51500		35	1
United States of America	2	2012-06-01	-,00500	,91200	-,02000	-1,25900	,05600	,97400	,80100	,46100	,20800	-,01800	35	1
United States of America	2	2002-06-01	1,14200	1,52700	,09900	-,07700	,05100	1,51400	1,36900	,41100	,28600	5,01700	35	1
Canada	2	2009-05-01	-1,73400	1,72100	,36600	-10,09700		,80000	1,64700	,04300	,87400	-3,66900	35	1
United States of America	2	2010-06-01	-,61200	2,41300	,31000	-4,04700	-,56100	,25900	2,15600		,52900	,65600	35	1
United States of America	2	2013-09-01	-,45000	1,08900	,04200	-,92800	-,16300	,04800	,99900	,89200	,50700	,67200	35	1
Canada	2	Aug03	,09200	3,93500	,49900	,34500	,07100	,69900	1,89500	,06400	,66800	,11900	35	1
Canada	2	2006-05-01	-1,27900	17,90900	,94400	-382,33000	-,56300	,00000	17,90900	,00000	1,00000	-1,35500	45	1
United States of America	2	2010-06-01	-,46700	1,96900	,32400	-2,25200	-,37100	,73700	1,01000	,47500	,65800	-3,42500	45	1
United States of America	2	Jan04	-,29000	3,00300	,31300	-1,01100	-,24000	,31300	2,26200	,03200	,46900	-,35000	45	1
United States of America	2	2006-10-01	,54400	1,28300	,12600	-,20400	-,22800	1,13200	,72400	,20800	,57400	2,63600	45	1
United States of America	2	2006-10-01	-,63100	3,49100	,35100	-,78400	-,61000	,35000	1,98900	,61300	,49200	-2,62300	45	1
United States of America	2	2011-05-01	-,28500	2,53800	,51000	-2,70500	-,27600	,67800	1,88500	,52400	,84100	-1,21200	45	1
United States of America	2	Dec09	-,30000		,84400	-2,73700	-,31500	,12900		,03200	,94200	-,33700	45	1
United States of America	2	2002-02-01	-,18100	,78300	-,02500	-,29100	-,17300	,53300	,65300	,45700	,09000	-,56700	50	1
United States of America	2	2004-11-01	,03100	1,07300	,01500	,05500	,03700	1,20200	,56800	,24400	,21700	,12100	55	1
United States of America	2	2012-09-01	-,13100	,85100	-,04200	-,71200	-,16500	,01400	,82700	,68700	,23800	-1,20000	55	1
Canada	0	@NA	,02100	2,28100	,27800	,25600	,03600	1,12600	1,60600	,31000	,49500	,04700	15	0
Canada	0	@NA	,07100	2,16900	,33900	-,18500	,09800	1,01900	1,22700	,00200	,63000	,10300	20	0
Korea	2	Apr09	-,08800	1,38200	,19800	,00000	-,02300	,40400	,58400	,40900	,71800	-,18600	20	1
Taiwan	2	2004-06-01	,04400	2,10300	,21800	,03000	,05000	,38200	1,73300	,41200	,41500	,09700	45	1
Japan	2	Aug98	-,00600	,88200	-,10700	-,03200	,01100	1,36800	,72400	,69400	,80300	-,43700	15	1
Japan	2	2000-10-01	-,26400	,47600	-,52600	-,55900	-,20900	1,21300	,27800	1,05500	,47700	,76600	30	1
Japan	2	2010-11-01	-,94300	,49300	-,32900	-1,27100	-,67900	1,24700	,30400	,17600	,32000	-2,80500	25	1
Japan	2	2001-06-01	-,02300	,90500	-,06500	-,09500	,00400	,61800	,40300	,56400	,62200	-,15500	20	1
Japan	2	2002-03-01	-,05100	,62800	-,16300	,16800	-,00500	,60700	,25500	,49000	,27600	-,18100	25	1
Japan	2	Dec00	-,19500	,56800	-,38500	-,22800	-,10200	1,10500	,38800	,52100	,50700	-2,20800	25	1
Japan	2	2002-02-01	-,04200	,65200	-,31100	-,07900	,01100	1,04000	,41500	,44600	,58200	-1,49900	20	1
Japan	2	2012-03-01	,00300	1,19000	,05500	-,15000	,02800	,49300	,88400	,53300	,34400	,01200	45	1
Japan	2	2002-05-01	-,02800	,41900	-,46200	-,31300	-,02600	1,24500	,25100	,71400	,33400		20	1
Japan	2	2009-02-01	,04800	1,48300	,17400	,08600	,09900	,45100	,92100	,47200	,53600	,12100	45	1
Japan	2	2009-03-01	-,01300	1,06500	,04700	-,00800	-,01000	1,32000	,87000	,21200	,76900	-,08100	20	1
Japan	2	2013-09-01	-,09000	,18000	-,70100		-,04600	,68200	,10900	,84500	,15400		20	1
Taiwan	0	@NA	,04000	1,53900	,23200	,06500	,06400	1,14200	,92100	,23600	,66400	,07800	45	0
Korea	0	@NA	-,02200	3,96000	,34900	,00100	,08800	,52100	3,01000	,39800	,46700	-,04700	20	0
Japan	0	@NA	-,02400	1,68300	,29100	,08800	,00300	,82800	1,17300	,20600	,71600	-,05500	45	0
Japan	0	@NA	-,01000	1,40700	,21100	,16300	,01400	1,05700	,88400	,47300	,72800	-,02400	45	0
Japan	0	@NA	,03700	,80400	-,06300	,30300	,07100	2,32300	,47600	,16400	,25700	,07700	30	0
Japan	0	@NA	,07200	1,08600	,03400	,31200	,06100	,94800	,42000	,19000	,43000	,13100	25	0
Japan	0	@NA	,05400	1,72900	,23400	,57100	,07000	2,01800	1,27100	,07800	,55500	,08700	25	0
Japan	0	@NA	,06800	1,12200	,03000	,40800	,13500	,92000	,99000	,34400	,27200	,15700	25	0
Japan	0	@NA	,00500	1,36000	,13000	,10600	,03300	,75900	,53000	,26700	,49200	,01600	25	0
Japan	0	@NA	,03000	1,47800	,23300	,10700	,05000	,84500	1,09900	,27200	,72000	,08200	20	0
Japan	0	@NA	,03600	1,57800	,24600	,38200	,05600	,96200	1,21600	,02000	,67100	,07400	20	0
Japan	0	@NA	,03000	2,23200	,35800	,41800	,06000	1,04000	2,06000	,01600	,64800	,05800	20	0
Japan	0	@NA	,07000	1,91700	,33400	,34100	,10900	1,16000	1,51100	,03000	,69900	,11300	20	0
Japan	0	@NA	,03000	1,35900	,12000	,30800	,05100	,92600	,68700	,21200	,45500	,06600	15	0
Austria	0	@NA	,01400	,77900	-,07100	-,03000	,06800	,59700	,64600	,53500	,24900	,12400	50	0
Denmark	0	@NA	,09400	2,68400	,53000	,51600	,14400	1,88600	1,39800	,10100	,84500	,16100	20	0
Denmark	0	@NA	,00900	2,79100	,33200	-,89700	,01200	,96000	2,39300	,07800	,51700	,01200	45	0
Denmark	20	2010-07-01	,01200	1,28400	,05800	,44700	,03300	,95100	1,16700	,26300	,26400	,02100	20	0
France	20	2006-05-01	,01700	,98500	-,00700	,01700	,03400	,91300	,76800	,23500	,45100	,07400	20	0
France	0	@NA	,03400	,89400	-,05200	,03400	,09500	1,49200	,68100	,25200	,43900	,20500	25	0
France	0	@NA	,04200	2,37000	,36000	,04200	,06300	,76900	1,92500	,10700	,62300	,07300	45	0
Germany	0	@NA	,02400	1,34800	,10900	,13500	,05100	1,32700	1,30600	,26700	,42300	,07100	45	0
Germany	0	@NA	,11000	,61800	-,09500	-,00200	,16600	,86500	,48100	,28000	,15400	,29400	25	0
Germany	0	@NA	,05600	4,32500	,53800	,31800	,05200	1,03500	4,26900	,00000	,70000	,06700	45	0
Italy	0	@NA	,00800	,38600	-,23000	,06700	,04200	,74000	,34600	,26100	,14400	,01900	45	0
Italy	0	@NA	,07700	1,67900	,25400	,27000	,12100	,98600	1,18300	,22500	,62900	,18700	25	0
Netherlands	0	@NA	,03800	1,31500	,16300	,04200	,06000	1,28300	,44800	,25000	,67800	,09400	25	0
Netherlands	0	@NA	,00100	,98500	-,00500	,20000	,02300	1,26400	,92100	,06100	,29900	,00200	45	0
Norway	0	@NA	,13500	1,36600	,23700	,29200	,19100	2,51100	,99400	,00000	,88600	,39600	45	0
Norway	0	@NA	-,02300	,51300	-,15800	-,29000	-,00300	1,65500	,06000	,22400	,16600	-,04000	25	0
Poland	0	@NA	,00100	3,47100	,51200	,02500	,03500	1,46400	2,11200	,50500	,71900	,00400	30	0
Poland	0	@NA	,00500	1,06600	,03900	,00500	,02900	1,91000	,60700	,28800	,63900	,02200	25	0
Portugal	0	@NA	-,02700	2,63000	,21500		-,00900	,41600	1,04300	,52900	,34700	-,11700	25	0
Sweden	0	@NA	,00800	2,53100	,40700	,00400	,04700	1,11600	1,71400	,43500	,67300	,02900	45	0
Sweden	0	@NA	,02700	,52200	-,11100	-,44800	,05400	,44700	,43200	,33200	,12100	,07000	25	0
Sweden	0	@NA	,04400	4,48900	,43500	,27900	,08600	,67900	2,98100	,00000	,55900	,05100	45	0
United Kingdom	0	@NA	,07500	,86800	-,06000	,07400	,09600	3,60100	,26600	,00000	,39800	,15400	30	0
United Kingdom	0	@NA	,01900	1,13800	,06100	,16100	,24300	2,46000	,25000	,18200	,49900	,08400	25	0
United Kingdom	20	2001-06-01	,00200	2,21800	,20500	-,80700	,01000	,52300	1,66200	,12800	,37300	,00300	45	0
United Kingdom	0	@NA	,05800	,98200	-,00300	,09000	,11900	,35600	,83300	,48500	,17400	,19300	50	0
Austria	2	2005-02-01	-,05700	2,47200	,28600	-,19700	-,11600	,37500	1,31200	,11600	,48000	-,07800	50	1
Denmark	2	Aug02	-,00700	5,11500	,70800	-,00200	,00000	,33000	4,70000	,04900	,88000	-,00800	45	1
Denmark	2	2004-11-01	-,01700	1,00200	,00100	,05800	-,00300	1,50900	,50300	,62400	,52500	-,11200	20	1
Denmark	2	Apr99	-,00300	1,47400	,05900	,00000	,02000	,31300	1,43700	,60700	,18500	-,01000	20	1
France	2	2006-02-01	-,79700	3,08900	,30200	-6,10300	-,68200	,18200	2,43500	,00700	,44600	-1,11800	45	1
France	2	2002-05-01	,02400	1,40200	,22000	,00000	,06200	1,08900	,53100	,39900	,76600	,08000	25	1
France	2	2004-11-01	,01600	1,95300	,40200	,00000	,06700	,63800	1,91700	,30200	,82300	,04400	20	1
Germany	2	2004-10-01	,03500	1,38500	,11300	,01000	,07100	,47700	1,01300	,22500	,40800	,07300	25	1
Germany	2	2004-11-01		4,64800	,56500	-,09500		,56300	2,86300	,00200	,71900	-1,05900	45	1
Germany	2	Aug03	-,33100	3,59600	,46100	,19000	-,52400	,13200	3,38900	,17000	,63900	-,49100	45	1
Italy	2	Apr04	-,05300	1,04100	,02600	-,00900	-,01200	1,12400	,94500	,33300	,66000	-,17400	45	1
Italy	2	2004-02-01	-,11300	1,06600	,04900	,00000	-,08100	,97500	,65400	,54200	,78600		25	1
Netherlands	2	2001-11-01	,01300	2,64000	,50400	-,23000	,00800	1,25500	2,64000	,33900	,81100	,03400	45	1
Netherlands	2	2002-06-01	-,07300	,67200	-,25700	,00000	-,04000	1,75100	,27100	,44500	,52800	-,52200	25	1
Norway	2	2002-07-01	-,21300	,64200	-,09700	-,08800	-,29100	,22400	,63000	,18200	,17500	-,35400	45	1
Norway	2	2001-06-01	-,12700	,74500	-,17200	-,05200	-,12200	,60100	,68400	,00000	,50400	-,42400	25	1
Poland	2	2012-10-01	-,21300	,61700	-,17000	-,25100	-,21900	1,44700	,50100	,15400	,27300	-,64000	30	1
Poland	2	2011-05-01		,73200	-,15000	-,56200	-,15900	,76900	,41900	,14400	,41100	-2,34500	25	1
Portugal	2	2011-05-01	-,03000	,81300	-,08000	-,85100	-,02100	,56500	,33600	,67900	,34900	-,47800	25	1
Sweden	2	2001-09-01	,00000	1,28100	,18300	,09000	,00000	,00000	,92300	,04100	,83100	,00000	45	1
Sweden	2	Jan02	-,12600	,81800	-,03800	-,06600	-,04700	,01900	,70900	,00400	,17000	-,15900	25	1
Sweden	2	2009-06-01	-,28700	3,72200	,57900	,55200	-,31900	,58400	1,49800	,00000	,79200	-,36500	45	1
United Kingdom	2	Apr03	,01700	1,03800	,02700	,07500	,03300	2,04300	,66000	,13500	,74100	,07900	30	1
United Kingdom	2	Aug02	,07000	1,07400	,02800	-,16600	,12100	,68700	,89400	,37300	,40100	,17600	25	1
United Kingdom	2	2000-03-01	-,28500	1,31000	,15000	-,41600	-,31700	,92600	1,26900	,00500	,63400	-,57800	50	1
United Kingdom	2	2003-03-01	-1,69400	,52600	-,20500	-3,06100	-1,64400	,56900	,47700	,16800	,22800	-3,03500	45	1
United States of America	0	@NA	,05400	1,40800	,11800	,30000	,10200	,82100	,73300	,31500	,40700	,16400	10	0
United States of America	0	@NA	-,00700	2,25700	,06800	,12900	,00900	,31600	1,31200	,32900	,12100	-,01400	15	0
United States of America	0	@NA	,02500	2,88100	,26200	,22300	,05300	,80500	1,05300	,23700	,40200	,06400	15	0
United States of America	0	@NA	,11700	3,25500	,35500	,31800	,17100	1,17500	1,74300	,11300	,51200	,22200	20	0
United States of America	0	@NA	,12100	,99800	,00000	,23200	,22200	1,07300	,53600	,46200	,15600	,39400	20	0
United States of America	0	@NA	,05700	1,15700	,04300	,12600	,09700	,84600	,92100	,18700	,31600	,22200	20	0
United States of America	0	@NA	,16300	5,75200	,67000	,71700	,25700	1,40400	2,81800	,00000	,81100	,19900	25	0
United States of America	0	@NA	-,15500	2,93100	,40400	1,56300	-,18000	2,61400	2,10900	,00000	,61300	-,23000	25	0
United States of America	0	@NA	,08300	1,53600	,25800	,74500	,21500	2,71200	,85400	,18000	,73900	,62000	25	0
United States of America	0	@NA	-,02900	1,89200	,10500	-,10000	,02200	,43000	1,40400	,67100	,22200	-,17200	25	0
United States of America	0	@NA	,02700	3,96300	,44600	-,16800	,04500	1,09200	3,14600	,05100	,59600	,03700	25	0
United States of America	0	@NA	-,00300	,96600	-,00400	-1,22200	,08100	,29800	,92800	,59700	,11800	,02800	25	0
United States of America	0	@NA	,05200	1,63700	,20000	-,34400	,13900	,51600	1,11700	,82800	,51400	-,15400	25	0
United States of America	0	@NA	,05200	3,71600	,55600	,37000	,09000	1,58900	,59000	,33600	,76100	,11400	30	0
United States of America	0	@NA	,03700	2,82600	,20600	,31900	,07600	,70700	1,33100	,14900	,31900	,06700	35	0
United States of America	0	@NA	,04200	4,25400	,35700	,39100	,07000	,50000	3,84000	,11100	,46700	,05300	35	0
United States of America	0	@NA	,01300	1,10600	,02200	,00200	,06400	,90400	,89300	,25300	,23200	,02600	45	0
United States of America	0	@NA	,07700	3,10600	,23900	,36200	,09300	,77900	1,85200	,22100	,35300	,12200	45	0
United States of America	0	@NA	,03700	4,18000	,52400	,27000	,06500	,84000	2,93800	,00000	,68800	,05200	45	0
United States of America	0	@NA	-,02200	1,01800	,00300	-,02700	,07900	,43100	,77200	,51100	,20200	-,20000	55	0
United States of America	2	2005-03-01	-,09200	1,04600	,01000	,07400	,03500	,46200	1,03300	,67000	,22200	-,77700	10	1
United States of America	2	2005-02-01	-,15600	,52100	-,31100	,00000	,03900	,64100	,37400	,52000	,33800	-,96500	15	1
United States of America	2	2005-07-01	,27700	1,69800	,14200	-1,01200	,10200	1,34600	,87700	,33400	,34600	2,31500	15	1
United States of America	2	Dec13	-,15800	,65700	-,41400	-1,68900	-,13500	1,87500	,32500	,56600	,79300	,33900	20	1
United States of America	2	2002-10-01	-,23100	,61500	-,20700	-,42700	,02100	1,10400	,33200	,82400	,33100	,98100	20	1
United States of America	2	2009-10-01	-,04800	,68200	-,11400	-,03500	-,03200	1,11900	,58100	,53200	,24500	-,39600	20	1
United States of America	2	Dec07	-,01300	2,30700	,26600	-,16800	,05000	,98300	1,51000	,40200	,46900	-,09400	25	1
United States of America	2	Dec11	-,06400			,14800	-,05700	,99400		,60000		-,26400	25	1
United States of America	2	Jan11	-,23300	2,07000	,41300	1,56000	-,10200	1,38700	1,13900	,13600	,79800	-,41400	25	1
United States of America	2	Apr11	-,11000	1,71400	,06000	-,60800	-,03500	,63100	1,49200	,00100	,14400	,20100	25	1
United States of America	2	2013-03-01	-,13300	,70400	-,04900	-,47700	-,04400	,56400	,41900	,34400	,11800	-1,53600	25	1
United States of America	2	2010-06-01	-,55200	6,53800	,14200	-2,24100	,10600	,51000	6,02400	,00200	,16800	,73100	25	1
United States of America	2	2005-11-01	,06900	1,28000	,06100	-,03300	,04700	,60300	,88400	,00000	,28100	,13400	25	1
United States of America	2	2009-03-01	-,10400	,44100	-,41300	-,20800	-,03200	2,69800	,29400	,41800	,32500	,35400	30	1
United States of America	2	2000-05-01	-,60900	1,03600	,01200	-1,20300	-,09500	,66100	,42300	,84700	,36400		35	1
United States of America	2	Aug13		2,20700	,48400			,01700	2,05900	,02700	,88500		35	1
United States of America	2	Aug06	-1,80700	1,62500	,30500	-15,29100	-1,50100	1,16900	1,30200	2,87100	,79300	,74700	45	1
United States of America	2	2009-05-01	,01500	1,99700	,42400	,05100	,06200	1,73100	,96800	,13300	,84800	,03500	45	1
United States of America	2	2011-09-01	,00000	1,19400	,10600	-,82900	,03800	1,05800	,88200	,31500	,65600	-,00100	45	1
United States of America	2	2012-10-01	-,39900	4,22600	,12400	-1,18600	-,04600	,38600	3,25800	,44500	,16300	-1,47900	55	1
United States of America	0	@NA	,02700	2,28200	,24200	,22200	,05000	1,00800	1,16800	,21800	,43100	,05100	25	0
United States of America	2	2009-06-01	-,02400	1,07700	,02900	-,03700	,02000	1,83600	,33700	,15600	,40900	-,05600	25	1
Canada	0	@NA	,03100	2,15800	,21400	,11300	,07300	1,43700	1,31200	,38600	,39900	,07800	30	0
Canada	2	Aug10	-,90700	4,24500	,57700	-8,47400	-,80900	,82100	3,65100	,00200	,75500	-1,40600	30	1
Canada	0	@NA	,04000	,92100	-,01300	-,20600	,06900	,94400	,73200	,41800	,15600	,12100	15	0
Canada	2	2006-03-01	-,00300	2,11300	,30000	-,16400	,02700	,95600	,46700	,08800	,57000	-,02500	15	1
Canada	2	2009-07-01	-,33500	,30600		-1,23700	,04300	1,42400	,23400	,24200	,43300	,53400	20	1
Canada	0	@NA	,03200	1,05500	,00800	,18800	,04900	,55100	,77800	,24500	,15500	,06700	20	0
United States of America	2	2011-11-01	-,08200	1,96100	,23600	-,17400	-,09100	,74600	,80600	,21900	,48100	-,38100	25	1
United States of America	1	2013-09-01	,03200	4,78100	,47600	,27900	,06900	,83100	2,18100	,16000	,60200	,05600	25	0
