# Supplementary material for: A Global Model for Bankruptcy Prediction
Source: PLoS One. 2016 Nov 23;11(11):e0166693. doi: 10.1371/journal.pone.0166693 (PMC5120822; doi:10.1371/journal.pone.0166693)
Supplement: S10 File — Variables of bankrupt/non-bankrupt Global firms in t-3. (XLSX) [file pone.0166693.s010.xlsx]

## Sheet: Hoja1
A Global Model for Bankruptcy Prediction. Data and Sample.
Country	Inactive Company Marker	Inactive Company Marker (Date)	V1	V2	V3	V4	V5	V6	V7	V8	V9	V10	V11	Dependent Variable (Bankruptcy)
Japan	0	@NA	,04500	1,33000	,17000	,15000	,04300	1,18700	1,01100	,14600	,68500	,13500	15	0
Japan	0	@NA	,02200	1,18900	,09700	,05000	,04500	,75600	,88200	,32800	,60900	,06400	15	0
Japan	0	@NA	,06800	2,19400	,44100	,85700	,11100	1,16200	1,74000	,09400	,81100	,11200	20	0
Japan	0	@NA	,03600	1,57800	,24600	,38200	,05600	,96200	1,21600	,02000	,67100	,07400	20	0
Japan	0	@NA	,03500	1,96500	,32800	,43700	,06000	,88700	1,50400	,00200	,66800	,06400	20	0
Japan	0	@NA	,03400	1,61100	,22500	,42500	,05500	,85400	1,27300	,11600	,59500	,06100	20	0
Japan	0	@NA	,00700	1,04100	,02700	,02900	,02200	1,17900	,91000	,23900	,67600	,03100	20	0
Japan	0	@NA	,04400	1,49000	,26500	,10900	,07400	2,05800	1,33600	,36800	,80400	,17500	20	0
Japan	0	@NA	,01300	1,11600	,06800	,06000	,02300	,91800	,76700	,24600	,65600	,05900	20	0
Japan	0	@NA	,03500	1,83300	,31200	,33900	,04300	,83800	1,41200	,22100	,68600	,08500	20	0
Japan	0	@NA	,05900	1,32600	,14600	-,05800	,06200	,82400	,59900	,39100	,59300	,29200	20	0
Japan	0	@NA	,05500	1,57100	,22400	,38400	,10100	1,20200	1,03700	,08500	,61600	,09400	20	0
Japan	0	@NA	,00500	1,11600	,04800	-,07400	,02100	1,13500	,91700	,54200	,46000	,03000	20	0
Japan	0	@NA	,05200	,93200	-,01500	,16400	,08000	,57700	,88900	,62700	,20500	,20900	20	0
Japan	0	@NA	,05000	1,25100	,13300	,12200	,05300	,72500	1,05300	,12900	,66300	,13600	25	0
Japan	0	@NA	,02200	1,44800	,15200	,21900	,06000	1,10800	,69200	,22600	,49100	,04400	25	0
Japan	0	@NA	,02900	1,77600	,20500	,22500	,04100	,95800	1,15600	,20200	,46800	,05400	25	0
Japan	0	@NA	,06900	1,70400	,18700	,47900	,17900	1,36400	1,28200	,13800	,45200	,10900	25	0
Japan	0	@NA	,04100	1,60200	,32300	,34200	,07100	3,08800	1,22600	,01200	,85900	,09400	25	0
Japan	0	@NA	,03600	3,53600	,34900	,41600	,04800	,62100	2,72900	,01900	,48600	,04300	25	0
Japan	0	@NA	,01500	1,56600	,22000	,32800	,02900	,84100	1,27900	,43100	,60900	,03600	25	0
Japan	0	@NA	,09000	3,03200	,45200	,26100	,16200	1,81200	1,09400	,41800	,67400	,19600	25	0
Japan	0	@NA	,02100	2,80800	,38500	,36100	,03900	,65300	2,43200	,39100	,59700	,04400	25	0
Japan	0	@NA	,01700	,84500	-,03500	,11200	,03300	,50100	,55300	,36900	,18900	,05600	25	0
Japan	0	@NA	,06400	,84500	-,06400	,25100	,02500	2,34900	,26000	,14800	,35000	,15500	25	0
Japan	0	@NA	,00300	,59100	-,18400	,29800	,03300	1,07900	,28000	,59500	,26600	,01200	30	0
Japan	0	@NA	,00800	1,66700	,15300	,28400	,01400	,45800	1,43300	,12000	,38200	,01000	45	0
Japan	0	@NA	-,01000	1,40700	,21100	,16300	,01400	1,05700	,88400	,47300	,72800	-,02400	45	0
Japan	0	@NA	,03900	1,38600	,16700	,32400	,05500	1,01800	,92800	,20500	,59800	,08700	45	0
Japan	0	@NA	-,02400	1,68300	,29100	,08800	,00300	,82800	1,17300	,20600	,71600	-,05500	45	0
Korea	0	@NA	-,02000	1,16000	,11700	,00000	-,03700	1,86300	,38400	,38000	,84500	-,15800	25	0
Korea	0	@NA	-,02200	3,96000	,34900	,00100	,08800	,52100	3,01000	,39800	,46700	-,04700	20	0
Japan	2	2013-09-01	-,14000	,27300	-,47300	-,41100	-,02600	,83400	,18500	,76800	,17700	-1,30400	20	1
Japan	2	2012-09-01		,22800	-,41800		-,04800	1,49500	,21100	,56100	,12300		45	1
Japan	2	1999-07-01	-,00600	1,39300	,15500	-,06600	,00900	,36400	,88300	,67500	,55100	-,03500	15	1
Japan	2	2000-07-01	-,16100	,94600	-,01200	,01600	-,07100	,37200	,57400	,31400	,21700	-,31400	15	1
Japan	2	2002-05-01	-,05600	,57500	-,30300	-,25600	-,03400	1,31700	,36000	,62900	,41100		20	1
Japan	2	Dec12	,01700	,87400	-,07500	,01700	,04500	,92300	,84200	,61400	,51800	,12400	20	1
Japan	2	2009-03-01	-,01300	,98400	-,01200	,00600	,01900	1,36200	,72600	,27200	,72700	-,09000	20	1
Japan	2	Dec08	,00000	1,33900	,16000	,30200	,00300	1,01700	,87900	,00000	,63300	-,00100	20	1
Japan	2	Dec08	-,03800	1,04100	,02100	,02500	,02000	1,16100	,51600	,29300	,54500	-,17700	20	1
Japan	2	2002-02-01	-,00900	,75800	-,20700	-,04700	,01200	1,23400	,56500	,41800	,64600	-,16900	20	1
Japan	2	2002-02-01	,01600	1,46100	,23600	,16100	,04800	1,14100	1,30500	,45200	,74800	,04100	20	1
Japan	2	2009-02-01	-,06200	1,22100	,12900	-,00600	-,04300	,54100	,91700	,45300	,71200	-,20500	20	1
Japan	2	2001-06-01	-,00300	,91900	-,05700	-,06700	,01900	,67000	,48600	,52700	,64600	-,01600	20	1
Korea	2	Apr09	,04200	1,03100	,01100	,00000	,03600	,90700	,61600	,06500	,35900	,06600	20	1
Japan	2	Jan09	,01200	1,06200	,04600	,06500	,01700	1,43400	,77500	,33600	,78700	,08700	20	1
Japan	2	Dec02	-,11300	,70100	-,23400	,03900	,01200	,71800	,50300	,61000	,55000	-,98300	25	1
Japan	2	Apr02	-,25600	1,33200	,21300	-,33600	-,20400	1,55900	1,09000	,12700	,85700	-,94800	25	1
Japan	2	2009-03-01	,01200	1,43700	,17800	,05800	,03600	,84300	,59300	,33900	,58700	,03000	25	1
Korea	2	Apr10	-,15600	1,12200	,06700	-,04800	-,08100	1,10400	,38000	,33800	,61500	-,57000	25	1
Japan	2	2008-06-01	-,01700	,96300	-,01800	-,28100	-,01400	,69100	,52100	,32300	,47300	-,06500	25	1
Japan	2	2005-05-01	-,08000	1,21100	,05800	,19900	,06900	2,19500	,82900	,04400	,33500	-,26200	25	1
Japan	2	2003-03-01	-,09700	,51800	-,46100	-,52600	,01100	,61000	,24400	,83500	,49500		25	1
Japan	2	2002-02-01	,00200	1,52500	,14600	,25300	,00100	,65000	1,06100	,23600	,42300	,00400	25	1
Japan	2	Dec00	-,11400	,81800	-,13200	-,05500	-,10100	1,18500	,50800	,35500	,59300	-,48900	25	1
Japan	2	Dec01	-,02000	,81300	-,08200	,00900	,01600	1,02400	,50800	,51900	,35600	-,15500	25	1
Japan	2	2000-10-01	,00200	,35100	-,55100	,00800	,00200	,50100	,29100	,77400	,29800	,01500	25	1
Japan	2	2000-05-01	-,01100	,40700	-,32000	-,06400	,00300	1,02600	,19900	,73400	,22000		25	1
Japan	2	2001-03-01	-,03200	,87200	-,06600	,05800	-,01700	1,46600	,17800	,37300	,45500	-,15700	25	1
Japan	2	2005-11-01	,00900	,81100	-,09900	,11300	,00400	,41400	,62800	,73900	,42700	,05400	30	1
Japan	2	2009-02-01	,00700	1,72600	,30800	,03500	,05200	,65900	1,28800	,37300	,73100	,02100	45	1
Japan	2	2002-11-01	-,06900	1,29700	,15200	-,07400	-,01800	1,23100	,86800	,58200	,66400	-,38500	45	1
Japan	2	2012-03-01	-,18500	,89600	-,03300	-,15000		,34300	,61400	,58800	,28800	-1,06800	45	1
Austria	0	@NA	,05800	1,74800	,24600	,25700	,08800	1,19100	,69000	,28500	,57400	,13300	30	0
Austria	0	@NA	,06500	1,69200	,22700	,23200	,11300	1,63600	1,52100	,04700	,55600	,14000	25	0
Denmark	0	@NA	,26200	1,79500	,39700	,47400	,33500	1,24200	1,77000	,00000	,89700	,54200	45	0
Denmark	20	2010-07-01	,01200	1,28400	,05800	,44700	,03300	,95100	1,16700	,26300	,26400	,02100	20	0
Denmark	0	@NA	,12600	5,88900	,65300	,70000	,16100	1,04000	4,24300	,00000	,78600	,14900	20	0
Denmark	0	@NA	,00900	2,79100	,33200	-,89700	,01200	,96000	2,39300	,07800	,51700	,01200	45	0
Denmark	0	@NA	,06300	,99300	-,00300	,23000	,11000	1,97000	,96700	,31100	,40600	,26700	20	0
Denmark	0	@NA	,27400	3,06500	,58900	,64400	,37300	1,66300	2,96500	,00600	,87400	,40100	45	0
Denmark	20	2002-05-01	,01900	1,11200	,06600	,11100	,04700	1,40300	,75500	,25900	,65700	,06600	20	0
France	0	@NA	,09200	1,78000	,23800	,09200	,13200	1,66300	,96000	,17800	,54400	,16900	20	0
France	20	Dec04	,02500	,94200	-,03600	,11900	,04500	,64100	,67800	,15700	,57400	,16000	20	0
France	20	2006-05-01	,01700	,98500	-,00700	,01700	,03400	,91300	,76800	,23500	,45100	,07400	20	0
France	0	@NA	,03400	,89400	-,05200	,03400	,09500	1,49200	,68100	,25200	,43900	,20500	25	0
France	0	@NA	-,02900	2,51800	,37600	-,02900	,03500	2,08800	1,16800	,00800	,62300	-,07700	15	0
France	0	@NA	,07400	1,92400	,32100	,07400	,09400	1,16200	1,83600	,16600	,66800	,16300	20	0
France	0	@NA	,03900	1,08100	,04500	,03900	,04400	,74700	1,05400	,17900	,59900	,08900	20	0
France	0	@NA	,01100	1,27900	,15900	,00500	,04100	,76100	1,11000	,21900	,72900	,05900	20	0
France	0	@NA	,03300	1,17100	,12100	,03200	,03500	1,37400	,50600	,44400	,83100	,16900	25	0
France	0	@NA	,04300	2,13700	,21900	,27200	,07000	,61700	1,55600	,22400	,41200	,10500	20	0
France	0	@NA	,05800	1,84300	,28500	,00000	,09500	1,31100	,95400	,32200	,62300	,12500	25	0
Germany	0	@NA	,02400	1,34800	,10900	,13500	,05100	1,32700	1,30600	,26700	,42300	,07100	45	0
Germany	0	@NA	,09500	1,27100	,05000	,16500	,14300	1,15000	,69400	,15200	,23200	,14700	10	0
Germany	0	@NA	-,04900	,65300	-,07400	-,31900	,05200	,53900	,53700	,40500	,13900	-,20300	50	0
Germany	0	@NA	,02200	1,42000	,11100	,12400	,04300	1,25900	,73300	,09800	,37500	,04700	20	0
Germany	0	@NA	,06800	2,35100	,31300	,23300	,12100	,97000	1,32600	,09200	,54400	,12200	20	0
Germany	0	@NA	,05600	4,32500	,53800	,31800	,05200	1,03500	4,26900	,00000	,70000	,06700	45	0
Germany	0	@NA	-,38100	,72600	-,08600	-,94900	,00200	,59500	,67400	,12200	,22900	-1,38600	45	0
Germany	0	@NA	,09700	,43000	-,34200	,20500	,20600	2,16400	,30200	,27100	,25900	,57300	45	0
Ireland	0	@NA	,03600	5,96100	,69900	,78700	,05800	,48400	2,78200	,00000	,84000	,04300	25	0
Italy	0	@NA	,03200	1,65900	,20700	-,75700	,00500	,29100	1,63700	,11600	,52200	,04600	25	0
Italy	0	@NA	,01800	1,35700	,19400	,11400	,05300	1,32700	,52500	,31500	,73600	,06900	30	0
Luxembourg	20	Jan03	,07600	1,48900	,15300	-,28000	,13300	,75900	,88900	,00400	,46600	,13700	25	0
Netherlands	0	@NA	,03800	1,31500	,16300	,04200	,06000	1,28300	,44800	,25000	,67800	,09400	25	0
Netherlands	0	@NA	,02000	,69700	-,22500	,02000	,05000	2,00200	,64400	,11500	,51700	,11600	45	0
Norway	0	@NA	-1,04900	,53000	-,68200	-5,41800	-,58900	2,28900	,44100	,95100	,76900	,21100	45	0
Norway	0	@NA	,02400	1,22400	,08300	,36600	,04600	1,19800	,74500	,09900	,45200	,06500	25	0
Norway	0	@NA	,04400	1,92200	,07100	,29900	,04900	,13900	1,85300	,60300	,14700	,14400	10	0
Poland	0	@NA	,00100	3,47100	,51200	,02500	,03500	1,46400	2,11200	,50500	,71900	,00400	30	0
Poland	0	@NA	,00500	1,06600	,03900	,00500	,02900	1,91000	,60700	,28800	,63900	,02200	25	0
Spain	0	@NA	,00900	,82500	-,01500	,03900	,02600	,08700	,71100	,29100	,07000	,02300	55	0
Sweden	0	@NA	,05800	1,70200	,20500	,06300	,10200	1,04400	1,03000	,16600	,49600	,11500	20	0
Sweden	0	@NA	,00800	2,53100	,40700	,00400	,04700	1,11600	1,71400	,43500	,67300	,02900	45	0
Sweden	0	@NA	,02700	,52200	-,11100	-,44800	,05400	,44700	,43200	,33200	,12100	,07000	25	0
Sweden	0	@NA	,04000	1,62300	,11600	,42200	,10900	,71000	1,44000	,00700	,30300	,05100	45	0
Sweden	0	@NA	,05200	1,01800	,00900	,05200	,07000	1,03300	,96300	,07000	,49600	,10800	45	0
Sweden	0	@NA	,04400	4,48900	,43500	,27900	,08600	,67900	2,98100	,00000	,55900	,05100	45	0
Sweden	0	@NA	,05900	1,29500	,13600	,36100	,08200	,96500	1,17600	,04500	,59900	,13200	45	0
Sweden	10	Apr05	,06600	,75600	-,07200	,33300	,12100	,88900	,67200	,31600	,22400	,16000	50	0
Switzerland	0	@NA	-,54900	,42000	-,28200		-,24400	,52800	,37600	,07900	,20400	-1,72100	45	0
United Kingdom	0	@NA	,01000	1,81600	,32300	-,26500	,03200	1,32500	,48700	,23200	,71800	,01700	25	0
United Kingdom	0	@NA	,01100	,79500	-,05900	-,55400	,03900	,73600	,46900	,42100	,23000	,06500	30	0
United Kingdom	0	@NA	,05800	,98200	-,00300	,09000	,11900	,35600	,83300	,48500	,17400	,19300	50	0
United Kingdom	0	@NA	,02000	1,81400	,09200		,03600	,50400	1,42500	,00200	,20500	,02800	55	0
United Kingdom	0	@NA	,05800	,98200	-,00300	,09000	,11900	,35600	,83300	,48500	,17400	,19300	50	0
United Kingdom	0	@NA	,11300	2,18000	,27000	,48100	,11600	,51000	1,88600	,09800	,49900	,17700	25	0
United Kingdom	0	@NA	,01000	1,81600	,32300	-,26500	,03200	1,32500	,48700	,23200	,71800	,01700	25	0
United Kingdom	0	@NA	,08600	2,43800	,29800	,40700	,11300	,96300	2,06200	,00000	,50500	,11800	30	0
France	0	@NA	,04200	2,37000	,36000	,04200	,06300	,76900	1,92500	,10700	,62300	,07300	45	0
France	0	@NA	,13000	4,91700	,61500	,13200	,17900	1,10000	3,78500	,00100	,77100	,15600	45	0
Austria	2	2005-02-01	,01100	3,85000	,30600	-,22500	-,03700	,28400	2,36100	,04600	,41400	,01300	50	1
Austria	2	Apr04	-,17000	,33800		,00000	-,13600	1,90000	,13400		,47000	,31900	30	1
Austria	2	2002-06-01	,03900	,92800	-,04800	,00000	,10000	2,01900	,13500	,46300	,62000	,16700	25	1
Denmark	2	2012-05-01	-,05400	,59800	-,17400	,11300	-,00200	1,19000	,37600	,44400	,25900	-,36300	20	1
Denmark	2	Dec09	,05300	1,43600	,16900	,20600	,02700	,80300	1,30600	,20000	,55500	,09000	45	1
Denmark	2	Apr09	,01300	1,13500	,07000	,20400	,04900	1,23500	,73800	,51700	,58800	,05600	20	1
Denmark	2	Dec04	,04100	1,94200	,35700	,28500	,07700	1,80800	,99400	,34800	,73600	,10800	20	1
Denmark	2	2002-09-01	-,40700	1,23300	,12700	,00000	-,47700	,77300	,72300	,29300	,67000	-1,14100	45	1
Denmark	2	Jan01	,02100	2,92400	,59200	,00000	,04300	1,80500	1,47000	,03000	,90000	,03400	45	1
Denmark	2	Apr99	,00900	1,19100	,02000	,00000	,01600	,21500	1,15600	,57700	,12300	,02600	20	1
France	2	2011-03-01	,04600	1,21700	,11300	,10300	,08800	1,57600	,39800	,31300	,63500	,18500	20	1
France	2	2011-05-01	-,03600	1,00700	,00400	-,28000	,01300	,65000	,81300	,27600	,53200	-,11700	25	1
France	2	2006-02-01	-,02000	1,55400	,20900	,00000	,02200	1,66800	1,04800	,30600	,58700	-,05100	15	1
France	2	2006-02-01	-,99000	4,49500	,37400	-2,23400	-,67600	,09700	4,06900	,00000	,48100	-1,24200	45	1
France	2	2006-03-01	-,14400	2,42100	,38900	,00000	-,11800	,89000	1,44600	,00500	,66300	-,21000	25	1
France	2	2005-03-01	-,19800	1,58100	,31100	,00000	-,20000	1,20800	,80900	,36800	,84600	-,81200	45	1
France	2	2004-11-01	,03900	1,86100	,36200	,00000	,08600	,68900	1,79800	,31900	,78300	,12400	20	1
France	2	2006-06-01	,00500	5,33300	,66800	,00000	,00500	,55200	4,40200	,10700	,82200	,00800	20	1
France	2	2002-05-01	,03300	1,69700	,28700	,00000	,06700	1,12000	,72600	,33600	,70000	,09100	25	1
France	2	2002-02-01	,03700	1,17700	,07800	,00500	,07200	,93300	1,13200	,51000	,51800	,19300	20	1
France	2	2000-06-01	-,05500	2,72600	,58000	,00000	,02000	1,05300	1,78400	,03800	,91600	-,10500	20	1
France	2	1999-05-01	,00700	1,77300	,35400	,07600	,06800	1,49900	,85800	,13900	,81100	,01600	20	1
France	2	Apr00	,02600	1,65700	,26000	,00000	,14600	1,50200	,96500	,21500	,65600	,05800	20	1
Germany	2	2013-11-01	,02000	4,32300	,55500	,17000	,06300	1,33500	2,46400	,32400	,72100	,04700	20	1
Germany	2	2011-06-01	,05900	,80000	-,09800	,18600	,11000	1,93300	,56900	,35500	,39100	,11600	10	1
Germany	2	2004-11-01	-,05200	4,26200	,49000	,00000	-,09600	,13900	3,83400	,02800	,64000	-,06300	45	1
Germany	2	2002-05-01	-,02200	,64800	-,28500	-,01500	-,00200	1,64100	,61600	,27600	,52600	-,61800	45	1
Germany	2	Aug03	-,09500	,95700	-,01100	-,03800	-,10400	,52100	,67600	,00000	,25200	-,28800	50	1
Germany	2	2001-02-01	-,02100	1,53200	,27800	-,13500	,01300	1,13200	,61900	,49600	,79900	-,14900	20	1
Germany	2	2002-09-01	-,28000	2,01400	,27900	-1,02500	-,10000	1,13300	,66900	,58300	,55400	1,12400	25	1
Germany	2	2000-07-01	,03400	1,52200	,17200	,04000	,07800	,38800	1,43400	,31600	,50300	,08600	45	1
Ireland	2	Jan09	,01800	2,35900	,43700	,04700	,05300	1,47500	2,17500	,22100	,75900	,04400	45	1
Italy	2	2004-07-01	-,02600	1,25200	,11100	,00000	-,01200	,41500	,98600	,43500	,55000	-,42900	30	1
Italy	2	2003-07-01	-,05400	1,65900	,17500	-,71200	,01800	,76500	,90900	,34800	,44100	-,18000	25	1
Luxembourg	2	2005-10-01	,11200	1,95600	,35800	,00000	,11700	2,91600	1,87500	,05300	,73300	,20500	25	1
Netherlands	2	2003-11-01	-,14300	,73200	-,22400	,00000	-,11900	1,59700	,30500	,40200	,61400	-1,63900	25	1
Netherlands	2	2001-11-01	-,04700		,95400	,00000	-,07000	,00700		,64600	,98200	-,14400	45	1
Norway	2	2002-02-01	-,02000	1,09300	,03300	-,01100	-,02600	,83300	,82800	,28900	,38500	-,06000	30	1
Norway	2	2001-06-01	-,08200	1,05200	,02100	-,10400	-,05700	,87900	,53700	,25700	,42800	-,19000	25	1
Poland	2	2011-05-01	,01900	,77100	-,03200	,03200	,03500	,10000	,50400	,17100	,10600	,03500	55	1
Poland	2	2011-03-01	-,09900	,80500	-,07300	-,16300	-,14400	,48700	,58800	,40900	,30100	-,26100	20	1
Spain	2	2011-07-01	-,62000	5,69800	,45700	-,62000		,17100	5,29000	,06700	,55500	-,73200	45	1
Sweden	2	2011-03-01	-,15700	7,65900	,81300	,69700	-,15600	,44500	4,95400	,00000	,93500	-,17800	45	1
Sweden	2	2008-10-01		1,28900	,12200	-,08700	-,05100	,82700	,60300	,16000	,54700		45	1
Sweden	2	2005-06-01	,08200	1,69100	,33500	,06700	,11300	3,94000	1,28900	,00000	,81900	,16700	45	1
Sweden	2	Aug05		2,16900	,44000	,00200			1,88800	,00000	,81600		45	1
Sweden	2	2004-10-01	-,70400	1,20600	,03500		-,05300	,40200	1,13200	,01200	,20400	-,85100	45	1
Sweden	2	2001-09-01	,04100	5,18900	,80000	,06600	,07000	,36600	1,73500	,00000	,99100	,05100	20	1
Sweden	2	Jan02	,02100	1,06500	,00400	,10300	,05900	,38700	,59800	,51300	,06700	,04900	25	1
Sweden	2	2001-10-01	-,08300		,48500	-,17000	-,09000	,13400	5,51100	,00500	,56000	-,09100	45	1
Switzerland	2	2011-09-01	-,09100	1,14600	,06000	-,19600	-,06100	1,31200	,72100	,31300	,46700	-,38600	15	1
United Kingdom	2	2003-03-01	,16200	1,27000	,15800	,22400	,24900	1,33700	1,02300	,32900	,74300	,80100	25	1
United Kingdom	2	Apr03	,10100	,80700	-,10100	,15500	,14300	1,62700	,54300	,15700	,42100	,26700	30	1
United Kingdom	2	2003-05-01	-,07000	1,72000	,16900	-,07300	-,07400	,66000	1,55300	,40900	,40400	-,17000	55	1
United Kingdom	2	Apr03	-,23100	,53900	-,62400	-,85400	-,20200	2,87100	,49600	,00000	,73000	,62000	50	1
United Kingdom	2	Aug02		1,22700	,13100	-,07300			,59900	,22300	,70500		25	1
United Kingdom	2	2001-10-01	,05400	1,16500	,05800	,23100	,08300	1,70500	,82200	,25800	,41300	,12700	30	1
United Kingdom	2	2000-03-01	-,50300	,62400	-,32000	-,72500		1,50400	,56700	,24600	,53200		50	1
United Kingdom	2	1998-05-01	-,04500	,95700	-,03600	-,39100	,00800	2,91000	,39500	,43900	,79400	-,26700	25	1
United States of America	0	@NA	,00200	,72000	-,01900	,06600	,02400	,20900	,36900	,42800	,04900	,00600	10	0
United States of America	0	@NA	,01400	,97600	-,00300	-,29100	,04500	,27900	,64500	,43900	,11700	,06000	10	0
United States of America	0	@NA	,00900	,45400	-,04000	,12400	,03700	,22700	,38000	,37500	,03300	,02000	10	0
United States of America	0	@NA	-,03000	2,27400	,22300	-,80100	,13200	,54700	1,85800	,40300	,39900	-,09000	10	0
United States of America	0	@NA	-,00700	2,25700	,06800	,12900	,00900	,31600	1,31200	,32900	,12100	-,01400	15	0
United States of America	0	@NA	,06700	3,60600	,27600	,24000	,14700	1,15900	2,40500	,33400	,38200	,16900	15	0
United States of America	0	@NA	,02500	2,88100	,26200	,22300	,05300	,80500	1,05300	,23700	,40200	,06400	15	0
United States of America	0	@NA	,04600	2,25500	,26500	,27500	,08900	,77200	1,02000	,15500	,47600	,11000	15	0
United States of America	0	@NA	,11700	3,25500	,35500	,31800	,17100	1,17500	1,74300	,11300	,51200	,22200	20	0
United States of America	0	@NA	,00700	,99400	-,00100	-,03800	,07700	,37300	,66500	,66800	,12200	,04900	20	0
United States of America	0	@NA	,12100	,99800	,00000	,23200	,22200	1,07300	,53600	,46200	,15600	,39400	20	0
Bermuda	0	@NA	-,00700	3,95500	,58600	-,19900	,03200	,23000	3,67900	,08600	,78400	-,00900	20	0
United States of America	0	@NA	,01200	2,42500	,19800	,27000	,03900	,83100	1,42000	,38600	,33700	,03700	20	0
United States of America	1	Dec13	,06800	1,08400	,03000	-,14300	,09500	1,47200	,81000	,51000	,38100	,80600	20	0
United States of America	0	@NA	,16300	5,75200	,67000	,71700	,25700	1,40400	2,81800	,00000	,81100	,19900	25	0
United States of America	0	@NA	,06600			,15500	,03100	,39600		,48600		,19900	25	0
United States of America	0	@NA	,08300	1,53600	,25800	,74500	,21500	2,71200	,85400	,18000	,73900	,62000	25	0
United States of America	0	@NA	,08000	1,87600	,37600	,45500	,11700	2,80600	,92900	,15200	,80500	,15800	25	0
United States of America	0	@NA	-,06600	1,08800	,04000	1,18700	,01500	1,66800	,43500	,45000	,50100	,46800	25	0
United States of America	0	@NA	,11600	3,10300	,54100	-,13200	,18300	1,77600	1,94400	,00000	,79800	,15600	25	0
United States of America	0	@NA	,02400	3,32800	,34500	,52000	,02200	1,46200	1,58300	,25200	,49400	,04000	25	0
United States of America	1	2013-09-01	,03200	4,78100	,47600	,27900	,06900	,83100	2,18100	,16000	,60200	,05600	25	0
United States of America	0	@NA	-,03900	1,85200	,26000	,50100	,08600	1,17400	,97200	,17900	,56400	-,06100	25	0
United States of America	0	@NA	,03600	1,22100	,02300	,62300	,07300	,68700	,82100	,32700	,12900	,06300	25	0
United States of America	0	@NA	,28900	2,08400	,20500	,17800	,50900	2,46700	1,74900	,54900	,39400	1,60900	25	0
United States of America	0	@NA	,09600	2,01100	,14100	,16500	,15400	,90400	1,12600	,25000	,28100	,20700	25	0
United States of America	0	@NA	,05000	2,13000	,18100	,58700	,08300	,79800	1,28800	,28300	,34100	,11700	25	0
United States of America	0	@NA	,10500	1,51700	,09100	-1,69300	,12800	,34100	,75700	,48700	,26600	,32400	25	0
United States of America	0	@NA	-,00300	,96600	-,00400	-1,22200	,08100	,29800	,92800	,59700	,11800	,02800	25	0
United States of America	0	@NA	,05200	1,63700	,20000	-,34400	,13900	,51600	1,11700	,82800	,51400	-,15400	25	0
United States of America	0	@NA	,04400	1,35200	,05100	-1,31200	,09100	,42100	1,04000	,29100	,19500	,10100	25	0
United States of America	0	@NA	,07500	1,33400	,09500	,70800	,14500	1,36100	1,15700	,37000	,37900	,25100	25	0
United States of America	0	@NA	,02700	2,28200	,24200	,22200	,05000	1,00800	1,16800	,21800	,43100	,05100	25	0
United States of America	0	@NA	,13500	2,85200	,53900	,44100	,22600	2,34100	,63500	,00000	,82900	,20100	25	0
United States of America	0	@NA	,00300	1,63200	,27900	,00200	,01500	1,43600	,26400	,33000	,71900	,00500	25	0
United States of America	0	@NA	,02300	1,64700	,25900	,25300	,08100	2,21800	,42000	,25900	,65900	,06500	25	0
United States of America	0	@NA	,01000	2,62300	,29600	,44300	-,01100	2,04900	1,19500	,20100	,47900	,01900	30	0
United States of America	0	@NA	,05200	3,71600	,55600	,37000	,09000	1,58900	,59000	,33600	,76100	,11400	30	0
United States of America	0	@NA	,05200	4,12600	,40200	,45400	,08700	,91500	1,72400	,16900	,53100	,07500	35	0
Canada	10	2011-05-01	-,01000	1,19300	,03600	-,11000	,06200	,40100	,69900	,47600	,22400	-,04400	35	0
United States of America	0	@NA	,06400	1,49100	,07400	,13600	,11900	,50400	1,16500	,46800	,22400	,24200	35	0
United States of America	0	@NA	,05100	3,34600	,20300	,18000	,10500	,79700	1,75400	,42100	,29000	,12700	35	0
United States of America	0	@NA	,02200	1,31300	,02800	,37800	,10600	,81300	,67100	,30200	,11600	,03800	35	0
United States of America	0	@NA	,04200	4,25400	,35700	,39100	,07000	,50000	3,84000	,11100	,46700	,05300	35	0
United States of America	0	@NA	,00800		,60700	-,05200	,02200	,48900		,11500	,66800	,01000	35	0
Canada	0	@NA	-,30200	3,39400	,55600	-1,90900	-,39600	,49800	3,02500	,00000	,78800	3,04900	35	0
United States of America	0	@NA	,04200	4,25400	,35700	,39100	,07000	,50000	3,84000	,11100	,46700	,05300	35	0
United States of America	0	@NA	,01300	1,10600	,02200	,00200	,06400	,90400	,89300	,25300	,23200	,02600	45	0
Canada	0	@NA	,11400	,53700	-,26900	,19600	,11300	1,09700	,37300	,05500	,31200	,35800	45	0
United States of America	0	@NA	,05100	2,18500	,44400	,33400	,07800	1,72100	,82900	,05600	,81800	,08800	45	0
United States of America	0	@NA	,09300	2,52700	,39400	,23000	,12300	,72300	1,79300	,07600	,65300	,13700	45	0
United States of America	0	@NA	,12000	7,93700	,70100	-,37800	,09600	,59600	6,10900	,13400	,80300	,16200	45	0
United States of America	0	@NA	,05400	1,60900	,10600	,23700	,10100	,81400	1,31700	,29300	,28100	,14600	50	0
United States of America	2	2012-10-01	,00400	3,00600	,15300	-,02100	-,02200	,28500	1,59900	,31200	,23000	,00700	55	0
Bermuda	2	Apr12	,18400	2,02400	,10000	,39500	,20100	,58700	1,82200	,36800	,19800	,32100	20	1
United States of America	2	Jan10	-,12800	1,46700	,03200	,04400	-,18600	,40300	1,01200	,40100	,09900	-,26400	10	1
United States of America	2	Aug11	-,06500	2,21700	,13100	-,12000	-,01800	,02700	2,07800	,71200	,23800	-,36200	10	1
United States of America	2	Dec02	-,00400	1,27300	,05400	-,33000	,00600	,91200	1,14100	,21700	,25100	-,00500	10	1
United States of America	2	Aug10	,00100	3,31700	,15200	,02900	,06500	,58300	2,19700	,51500	,21800	,00200	10	1
United States of America	2	2005-02-01	-,04900	,23800	-,55800	,15700	,01200	,62300	,10600	,65000	,17500	-,36100	15	1
United States of America	2	Aug09	,08200	1,62400	,11000	-,05500	,01500	1,58600	,78500	,42700	,28700	,31700	15	1
United States of America	2	2005-07-01	,01300	1,10400	,04300	-1,65900	,11600	1,64500	,53600	,48500	,46100	-,14900	15	1
United States of America	2	2009-11-01	-,15800	1,39800	,15900	,21900	-,22500	1,48400	,45900	,09000	,55800	-,40100	15	1
United States of America	2	Dec13	,05300	1,07800	,05400	-1,07400	,08300	2,59500	,58800	,34300	,74000	-,98000	20	1
United States of America	2	Jan10	,07700	1,75000	,18300	,31500	,14700	2,44200	1,24200	,26900	,42600	,17800	20	1
United States of America	2	2002-10-01	,60600	1,31800	,06400	-,18100	,06800	,92900	,80800	,65800	,26600	-15,03000	20	1
Canada	2	2001-11-01	-,07700	,72500	-,22300	-,00700	-,10400	4,19900	,50200	,12500	,58600	-1,24900	20	1
United States of America	2	2009-10-01	-,02000	,94700	-,01800	,01700	-,01100	1,12300	,82500	,45900	,32600	-,09700	20	1
United States of America	2	2011-03-01	,02700	1,74400	,15800	,09200	,07200	1,08000	1,07300	,56200	,37100	,12900	20	1
United States of America	2	Dec07	,02200	2,42100	,26300	-,11700	,03800	,85200	1,61400	,38700	,44800	,12600	25	1
United States of America	2	Dec11	-,22000			,15600	-,02100	,98200		,60500		-,98200	25	1
United States of America	2	2010-02-01	,03700	1,84700	,16900	,67300	,06900	,70400	,60700	,23600	,36800	,10700	25	1
United States of America	2	Jan11	,08500	2,83000	,46600	1,71700	,07900	1,23000	1,47100	,01400	,72100	,11700	25	1
United States of America	2	2010-03-01	,06400	1,29500	,10300	-,03700	,06000	2,09300	,59600	,42100	,45300	,26400	25	1
United States of America	2	2011-11-01	-,07400	1,77800	,14300	-,11000	-,06800	,78800	,56800	,27500	,32800	-,30100	25	1
United States of America	2	Aug11	,00700	2,10500	,42800	,11600	,04300	2,19600	,75500	,18700	,81600	,01300	25	1
United States of America	2	2004-03-01	-,09200	2,73200	,27600	-,04900	,05600	1,11200	1,32900	,83600	,43600	5,40200	25	1
United States of America	2	2005-05-01	-,06000	1,01200	,00500	,09700	,04300	1,46000	,28000	,43000	,36800	-,27200	25	1
United States of America	2	Apr11	-,12500	,09700		-,47200	,00300	,67400	,08500	1,14400	,13800	,29900	25	1
United States of America	2	2013-03-01	-,03600	,87500	-,02100	-,33300	,00200	,36800	,47200	,37600	,14900	-,30700	25	1
United States of America	2	Aug11	,05400	,45700	-,08300	,25900	,13400	,46400	,32900	,38500	,07000	,13700	25	1
United States of America	2	Jan02	,00300	1,19700	,03000	-,06800	,02900	,23800	,20900	,20600	,18400	,01800	25	1
United States of America	2	2010-06-01	-,39900	2,07200	,04400	-,98400	,08400	,35500	1,91300	,90700	,08400	3,24400	25	1
United States of America	2	2011-06-01	-,07100	2,56400	,13000	-,68100	,03500	,28300	2,20800	1,04700	,21300	,37200	25	1
United States of America	2	2005-11-01	,27700	1,18000	,04500	-,07300	,05000	,66000	,80300	,00000	,29600	,54100	25	1
United States of America	2	Apr13	-,02600	,58200	-,11400	-1,00600	,05400	1,01800	,47700	,84200	,15900	,21500	25	1
United States of America	2	Jan10	1,33600	,96800	-,00800	-,20700	-,01000	,22100	,69700	,61000	,25000	11,40200	25	1
United States of America	2	2009-06-01	,01600	1,16500	,06200	-,01200	,04400	1,72700	,49800	,10000	,43600	,03100	25	1
United States of America	2	2010-11-01	,03500	2,29200	,44400	-,14500	,07100	2,87100	1,16300	,18100	,78700	,07500	25	1
United States of America	2	2000-09-01	-,02300	1,67900	,19000	,12000	,01100	1,99000	,11900	,43700	,46900	-,06700	25	1
United States of America	2	2011-10-01	-,39900	,68400	-,11300	-,30000	,06100	1,44800	,27400	,83800	,24300	2,59700	25	1
United States of America	2	2013-06-01	-,02700	1,99100	,11900	,04700	,03800	,21000	1,47100	,38200	,23900	-,05900	30	1
United States of America	2	2009-03-01	-,10200	,53700	-,31600	-,11700	-,05900	2,44200	,36800	,39500	,36700	,52900	30	1
United States of America	2	2000-05-01	-,84000	,66800	-,17400	-2,66400	-,60100	,65700	,33500	,23200	,35000	-752,40000	35	1
United States of America	2	2011-07-01	-,00300	1,79500	,14600	-,51700	,04900	1,50800	1,70100	,40500	,33100	-,00900	35	1
United States of America	2	2012-06-01	-,03200	,64400	-,07200	-1,15700	,04900	1,11300	,53700	,55700	,13000	-,13400	35	1
United States of America	2	2002-06-01	-,02800	2,48100	,27200	-1,99300	,03400	1,52100	1,99700	,04800	,45500	,02300	35	1
Canada	2	2009-05-01		1,09000	,06900			,92700	,99300	,05400	,83100		35	1
United States of America	2	Aug13		,49000	-,43800			,01800	,39000	,35000	,42100		35	1
United States of America	2	2010-06-01	-,39600	7,22200	,67800	-2,48500	-,39500	,18800		1,01200	,78700	1,54300	35	1
Canada	2	Aug03	,01200	1,92500	,28700	-,12300	,03500	,79700	,93300	,14700	,59700	,01900	35	1
United States of America	2	2013-09-01	-,80600	,53100	-,22600	-,70300	-,29800	,42500	,38000	,82900	,25600	2,07800	35	1
United States of America	2	Aug06	-1,61400	2,46700	,52900	-7,49500	-1,56200	,71900	2,24700	1,59600	,88900	1,62700	45	1
Canada	2	2006-05-01	-2,00000	1,80100	,44500	-76,21000	-1,76400	,17500	1,80100	,00000	1,00000	-4,49800	45	1
United States of America	2	2006-10-01	-,38500	,82400	-,14600	-4,91500	-,25500	1,36500	,48400	,27200	,68700	,44200	45	1
United States of America	2	2006-10-01	-,03400	3,34300	,36300	-,33900	,01300	,55400	2,18400	1,09200	,51700	,12100	45	1
United States of America	2	2011-05-01	-,55000	2,76100	,53100	-2,57600	-,24800	,71700	1,60500	,13500	,83200	-1,02600	45	1
United States of America	2	2002-02-01	,19900	1,08000	,01100	-,08900	-,16100	,49600	,94700	,36000	,15000	,51200	50	1
United States of America	2	2004-11-01	,02400	,97200	-,00600	,06800	,04900	1,06500	,49200	,25100	,20200	,10200	55	1
Canada	0	@NA	,04000	,92100	-,01300	-,20600	,06900	,94400	,73200	,41800	,15600	,12100	15	0
Canada	0	@NA	,03200	1,05500	,00800	,18800	,04900	,55100	,77800	,24500	,15500	,06700	20	0
Canada	2	2010-10-01	-,08000	1,16600	,05900	-,37800	-,13600	1,31600	,51500	,15800	,41300	-,15100	15	1
Taiwan	2	2004-06-01	,05800	1,52500	,14300	,05900	,07500	,54800	1,17700	,37500	,41700	,10000	45	1
Japan	2	2010-11-01	-,20300	2,48200	,57900	-,67000	-,12600	1,12600	2,08100	,00000	,97000	-,39700	45	1
Korea	2	2010-09-01	-,17900	1,42500	,21800	-,03300	-,04200	1,53400	1,19100	,23500	,73100	-,38000	45	1
Japan	2	2000-10-01	-,24900	,79300	-,14600	-,22800	-,11200	1,08600	,37700	,78700	,55600	3,98800	30	1
Japan	2	2002-03-01	-,01600	,64000	-,15200	,21100	-,00100	,65500	,23300	,48800	,27100	-,04900	25	1
Japan	2	2010-06-01	,03400	2,15700	,50700	,02800	,07000	,34700	1,92800	,40500	,94500	,06500	45	1
Japan	2	2009-09-01	-,07200	,80300	-,12100	-,07300		1,68400	,59300	,32200	,49200	-,33100	25	1
Japan	2	2010-11-01	-,56900	,45100	-,38600	-,13800	-,15000	2,12300	,28500	,28300	,31800	-2,10300	25	1
Japan	2	2008-09-01	,03600	1,76400	,40300	,09100	,07500	1,39400	,27900	,66200	,92900	,13600	25	1
Japan	2	2001-06-01	-,00300	1,13800	,07000	-,23400	,05300	,57600	,71700	,53100	,58000	-,01000	20	1
Japan	2	2001-05-01	-,01700	,88900	-,07900	,00500	,00600	,90600	,67000	,59900	,63100	-,25600	20	1
Japan	2	2008-11-01	,00500	1,00200	,00200	,01700	,01900	1,27000	,89200	,27400	,88100	,05200	20	1
Japan	2	Jan09	,00700	1,02000	,01000	,10800	,02200	,67600	,65500	,44700	,51800	,02800	20	1
Japan	2	Aug98	-,01800	,90900	-,08100	-,04200	,00400	1,38300	,74200	,67600	,80800	-,84400	15	1
Taiwan	0	@NA	,04000	1,53900	,23200	,06500	,06400	1,14200	,92100	,23600	,66400	,07800	45	0
Korea	0	@NA	,05500	1,24300	,05600	,00000	,07200	,63700	,92500	,23000	,28700	,09500	45	0
Japan	0	@NA	,05600	1,25500	,10400	-,05200	,05800	,67500	1,09000	,58600	,51100	,19900	45	0
Japan	0	@NA	,00900	1,98500	,27000	,16900	,01300	,89100	1,35100	,13900	,54400	,01600	45	0
Japan	0	@NA	,03700	,80400	-,06300	,30300	,07100	2,32300	,47600	,16400	,25700	,07700	30	0
Japan	0	@NA	,07200	1,08600	,03400	,31200	,06100	,94800	,42000	,19000	,43000	,13100	25	0
Japan	0	@NA	,05400	1,72900	,23400	,57100	,07000	2,01800	1,27100	,07800	,55500	,08700	25	0
Japan	0	@NA	,06800	1,12200	,03000	,40800	,13500	,92000	,99000	,34400	,27200	,15700	25	0
Japan	0	@NA	,02700	3,16300	,45500	,35000	,04800	,61500	1,52600	,27600	,66500	,04400	25	0
Japan	0	@NA	,00500	1,36000	,13000	,10600	,03300	,75900	,53000	,26700	,49200	,01600	25	0
Japan	0	@NA	,03000	1,47800	,23300	,10700	,05000	,84500	1,09900	,27200	,72000	,08200	20	0
Japan	0	@NA	,03000	2,23200	,35800	,41800	,06000	1,04000	2,06000	,01600	,64800	,05800	20	0
Japan	0	@NA	,07000	1,91700	,33400	,34100	,10900	1,16000	1,51100	,03000	,69900	,11300	20	0
Japan	0	@NA	,03000	1,35900	,12000	,30800	,05100	,92600	,68700	,21200	,45500	,06600	15	0
Austria	0	@NA	,01400	,77900	-,07100	-,03000	,06800	,59700	,64600	,53500	,24900	,12400	50	0
Denmark	0	@NA	,09400	2,68400	,53000	,51600	,14400	1,88600	1,39800	,10100	,84500	,16100	20	0
Denmark	0	@NA	,00900	2,79100	,33200	-,89700	,01200	,96000	2,39300	,07800	,51700	,01200	45	0
Denmark	0	@NA	,05800	1,47800	,13100	,30200	,06800	,98300	,82900	,31000	,40500	,14900	20	0
Denmark	2	2004-11-01	,01600	1,27600	,12400	,11300	,03600	1,85700	,66200	,51300	,57300	,07200	20	1
Denmark	2	2004-06-01	-,10600	1,29900	,12400	,02600	-,03700	1,11900	,61100	,44900	,54100	-,31300	20	1
Denmark	2	Aug02		1,33000	,21100	,07400			1,09500	,45700	,85200	,00000	45	1
France	0	@NA	,01300	1,42300	,09600	,01700	-,02500	,72200	,77600	,10900	,32400	,02000	25	0
France	0	@NA	,05100	2,82000	,41000	,05100	,10000	1,20700	2,37500	,15100	,63500	,08300	30	0
France	0	@NA	,04700	2,47000	,48100	,04700	,10100	,82000	2,06300	,00000	,80800	,07500	45	0
France	2	Dec09	,01700	2,75700	,48700	,01700	,04500	,66500	1,09900	,26400	,76500	,03900	25	1
France	2	2000-09-01	,01000	2,23100	,39700	,00000	,05000	1,43300	1,52100	,22800	,71900	,03200	30	1
France	2	2011-06-01	,03600	1,48000	,22600	,03600	,05300	,68400	1,27800	,08000	,69800	,07800	45	1
Germany	2	2007-11-01		21,22400	,92200	,00000			16,94200	,00000	,96800		45	1
Germany	2	Dec06	,05800	2,86500	,54600	,00000	,09400	1,32300	1,97800	,12500	,83900	,11800	20	1
Germany	2	2004-10-01	,02500	6,80600	,45200	,00000	,05800	,48600	5,71000	,02000	,53000	,03000	25	1
Germany	0	@NA	,05300	3,16100	,30500	,13300	,07000	,88100	2,82900	,00200	,44600	,06400	45	0
Germany	0	@NA	,00900	1,35000	,18500	,11600	,02300	1,50500	,96500	,26300	,71500	,06000	20	0
Germany	0	@NA	,11000	,61800	-,09500	-,00200	,16600	,86500	,48100	,28000	,15400	,29400	25	0
Italy	0	@NA	,05600	2,26700	,37900	,07100	,08600	1,01600	1,43900	,15300	,67800	,11500	25	0
Italy	0	@NA	,07700	1,67900	,25400	,27000	,12100	,98600	1,18300	,22500	,62900	,18700	25	0
Italy	2	2004-02-01	,01500	1,24000	,13700	,00000	,05100	1,22300	,38500	,54100	,70500	,08300	25	1
Italy	2	Apr04	-,07600	1,09500	,06800	-,07500	-,03900	,99500	,67300	,41500	,77800	-,75300	25	1
Netherlands	2	2003-03-01	-,18400	1,88800	,38500	-,27700	-,18700	,40300	1,88800	,20300	,81800	-,36100	45	1
Netherlands	2	2002-06-01	-,02700		,85100	,00000	-,04200	,00000		,00000	,87600	-,02800	10	1
Netherlands	0	@NA	,05600	2,67500	,36800	,07000	,08400	,51900	1,04500	,33600	,58700	,11900	10	0
Netherlands	0	@NA	,00100	,98500	-,00500	,20000	,02300	1,26400	,92100	,06100	,29900	,00200	45	0
Norway	0	@NA	,13500	1,36600	,23700	,29200	,19100	2,51100	,99400	,00000	,88600	,39600	45	0
Norway	0	@NA	-,02300	,51300	-,15800	-,29000	-,00300	1,65500	,06000	,22400	,16600	-,04000	25	0
Norway	2	2010-03-01	-1,28500	,97500	-,01200	,00000	-1,18300	1,10200	,91000	1,14600	,47400	1,97100	25	1
Norway	2	Dec01	,03400	1,58600	,21400	,04000	,07200	1,00900	,29600	,00000	,57800	,06300	25	1
Poland	2	2013-07-01	,02600	1,20700	,11800	,08100	,03500	1,06700	,85000	,21800	,68700	,07500	45	1
Poland	2	2012-10-01	-,08300	,67600	-,14600	-,56500	-,03400	,49900	,32400	,56000	,30500	-,46200	25	1
Poland	0	@NA	,18900	1,59900	,19000	,21200	,15000	1,32600	,98900	,11700	,50600	,31900	45	0
Poland	0	@NA	,10000	15,83600	,80900	,73000	,12400	,95500	9,16400	,00100	,86400	,10700	25	0
Portugal	0	@NA	-,02700	2,63000	,21500	-1,16400	-,00900	,41600	1,04300	,52900	,34700	-,11700	25	0
Portugal	2	2011-05-01		,33300	-,55900			,07300	,32000	,12400	,27900		50	1
Sweden	2	2012-02-01	,01000	1,53700	,23300	-,54300	,02600	,91600	1,47400	,14500	,66600	,01800	45	1
Sweden	2	2011-03-01	,03500	1,82100	,24600	,25600	,05700	1,37800	1,18600	,18300	,54600	,07400	15	1
Sweden	2	2009-06-01	-,07900	1,33800	,10900	,05400	-,04500	1,19100	,76400	,46900	,42900	-,35400	20	1
Sweden	0	@NA	,11200	2,33700	,30600	,41200	,15500	1,16100	1,33600	,12400	,53600	,17700	20	0
Sweden	0	@NA	,02400	,66000	-,09600	,11900	,06200	,35000	,51600	,31100	,18600	,05700	45	0
Sweden	0	@NA	,05100	1,22100	,08800	,35400	,00100	1,75200	,60800	,19600	,48500	,12600	15	0
United Kingdom	0	@NA	,07500	,86800	-,06000	,07400	,09600	3,60100	,26600	,00000	,39800	,15400	30	0
United Kingdom	0	@NA	,13800	2,02500	,21900	,62400	,20500	1,14900	1,04100	,01500	,43200	,18900	20	0
United Kingdom	2	2009-11-01	,03300	,78300	-,07400	,01200	,05800	,36700	,47600	,24600	,26800	,07500	20	1
United Kingdom	2	Dec09	,05300	1,08700	,05700	,09800	,09900	2,04600	,64600	,10000	,71900	,21700	30	1
United Kingdom	2	2001-07-01	,02900	1,33800	,16900	,01900	,04600	1,79500	1,00400	,31900	,66700	,08200	55	1
United Kingdom	0	@NA	,02400	,89200	-,04200	,09600	,07100	1,37400	,46700	,29500	,34400	,08800	55	0
Norway	2	2002-07-01	,10300	1,36300	,24300	,27900	,14200	2,83000	1,08600	,03100	,91100	,36100	45	1
United States of America	0	@NA	,05400	1,40800	,11800	,30000	,10200	,82100	,73300	,31500	,40700	,16400	10	0
United States of America	2	2005-03-01	,09200	3,67900	,20500	,21100	,09400	,37600	3,51000	,23500	,28200	,16100	10	1
United States of America	0	@NA	,07400	1,57500	,07700	,16400	,09300	,64500	1,13000	,33300	,21100	,18700	10	0
United States of America	0	@NA	-,09200	1,17000	,06600	-,15400	,01200	1,89800	,85300	,22700	,45700	-,27800	15	0
United States of America	2	Dec13	-,01300	1,09000	,01100	-,03100	-,01200	,53400	,82800	,11900	,13800	-,05700	10	1
United States of America	2	2010-09-01	,07200	1,44900	,13900	-,02100	-,04300	1,65400	,93700	,19300	,44800	,15700	15	1
United States of America	0	@NA	,04700	1,57900	,24100	,29900	,07800	2,04300	1,42900	,05000	,65800	,10900	20	0
United States of America	0	@NA	,11300	2,72800	,36800	,11600	,10700	2,72300	,99500	,13400	,58100	,17600	20	0
United States of America	0	@NA	,05700	1,15700	,04300	,12600	,09700	,84600	,92100	,18700	,31600	,22200	20	0
United States of America	2	2002-03-01	,03200	1,52600	,20600	,09800	,05700	1,83700	1,29500	,00000	,59800	,07000	20	1
United States of America	2	2010-03-01	-,08700	2,03100	,13300	-,15500	-,00600	,87400	1,38000	,34600	,26100	-,25400	20	1
United States of America	2	2006-02-01	,00600	,95300	-,01500	-,13400	,04200	,58700	,81700	,38200	,30400	,14600	20	1
United States of America	0	@NA	-,03700	3,07000	,45400	-,00100	,02100	,93800	1,69400	,00200	,67400	-,04900	25	0
United States of America	20	2004-09-01	,12600	1,82300	,20900	,14200	,09800	1,02900	1,07000	,27000	,46300	,30100	25	0
United States of America	0	@NA	-,00300	3,02000	,38100	-,55500	,01900	1,32000	,86500	,43000	,57000	-,01000	25	0
United States of America	2	2010-10-01	,19700	1,46700	,16500	,03100	,04900	1,43400	1,22100	,10800	,51900	,81400	25	1
United States of America	2	Aug07	-,20800	,73700	-,10900	-,31300	,03100	1,24100	,46800	,59800	,30400	4,41500	25	1
United States of America	2	2009-06-01	-,08800	,94600	-,03200	-,79900	,08900	2,18100	,56800	,41500	,56900	,12700	25	1
United States of America	2	2010-07-01	-,08500	1,20900	,01600	-,10500	,03400	,44300	1,01800	,73700	,09200	-,83400	25	1
United States of America	2	2013-06-01	-,55900	,92600	-,02700	-,12500	,03400	1,19500	,32600	,46500	,34500	-1,76700	25	1
United States of America	0	@NA	-,02900	1,89200	,10500	-,10000	,02200	,43000	1,40400	,67100	,22200	-,17200	25	0
United States of America	0	@NA	,02700	3,96300	,44600	-,16800	,04500	1,09200	3,14600	,05100	,59600	,03700	25	0
United States of America	0	@NA	,01800	3,15700	,38700	,06900	,07500	1,47900	1,32500	,39100	,56700	,04600	30	0
United States of America	0	@NA	,03700	2,82600	,20600	,31900	,07600	,70700	1,33100	,14900	,31900	,06700	35	0
United States of America	2	Aug09	-,04800	1,81000	,13900	-,07400	,06800	,66300	,87100	,45000	,31000	-,17900	30	1
United States of America	2	1995-02-01	-,23800	1,26100	,07300	-2,25500	-,16300	,74400	,70200	,18600	,35200	-,37500	35	1
United States of America	0	@NA	,07700	3,10600	,23900	,36200	,09300	,77900	1,85200	,22100	,35300	,12200	45	0
United States of America	0	@NA	,03700	4,18000	,52400	,27000	,06500	,84000	2,93800	,00000	,68800	,05200	45	0
United States of America	0	@NA	,21000	4,77600	,54000	-,75700	,31300	1,24300	2,58800	,00000	,68200	,24900	45	0
United States of America	0	@NA	-,02200	1,01800	,00300	-,02700	,07900	,43100	,77200	,51100	,20200	-,20000	55	0
United States of America	0	@NA	,01200	2,14900	,09100	-,46800	,04500	,33100	1,45200	,65000	,17100	,05000	55	0
United States of America	2	2009-05-01	,00900	2,28400	,48300	,07600	,03100	1,99900	1,38900	,27800	,85900	,02600	45	1
United States of America	2	2011-09-01	,00000	1,94800	,36500	-,92700	,07800	1,10600	1,57300	,21700	,75000	-,00100	45	1
United States of America	2	Dec09	,03000		,89200	-1,97500	-,22300	,07400		,01500	,93400	,03100	45	1
United States of America	2	2012-10-01	-,02300	1,43400	,06800	-,32500	,01600	,23200	,45300	,47700	,22400	-,08600	55	1
United States of America	2	2012-09-01	-,24700	,10800	-,32700	-,52600	-,20900	,00100	,09100	,45000	,04000	-7,24500	55	1
United States of America	0	@NA	-,15500	2,93100	,40400	1,56300	-,18000	2,61400	2,10900	,00000	,61300	-,23000	25	0
United States of America	2	Aug13	,09000			,20600	,15400	1,03600		,37600		,22500	25	1
United States of America	2	2010-06-01	-,30600	3,82500	,51100	-1,49900	-,28400	,65200	2,71700	,59100	,69200	-1,47600	45	1
United States of America	2	Jan04	-1,03600	2,85100	,55600	-2,94600	-,95800	,55200	2,46400	,12800	,85600	,36000	45	1
United States of America	20	2005-03-01	,01900	1,21300	,08000	,00400	,01800	,74900	1,03900	,11000	,45900	,04300	45	0
United States of America	0	@NA	-,00500	4,75400	,52800	-1,56000	,01100	,92700	3,21000	,04000	,66900	-,00700	45	0
Canada	0	@NA	,02100	2,28100	,27800	,25600	,03600	1,12600	1,60600	,31000	,49500	,04700	15	0
Canada	0	@NA	,07100	2,16900	,33900	-,18500	,09800	1,01900	1,22700	,00200	,63000	,10300	20	0
Canada	2	2006-03-01	,02200	2,29300	,29200	-,13400	,08300	1,29700	,83400	,11400	,51900	,13900	15	1
Canada	2	2009-07-01	-,52900	,59000	-,25700	-,43400	,03400	1,36600	,43100	,73300	,37000	3,40900	20	1
Canada	0	@NA	,03100	2,15800	,21400	,11300	,07300	1,43700	1,31200	,38600	,39900	,07800	30	0
Canada	2	Aug10	-,97000	,85300	-,07100	-10,97900	-,74000	1,46100	,32900	,39000	,41200	21,96900	30	1
