# Supplementary material for: A Global Model for Bankruptcy Prediction
Source: PLoS One. 2016 Nov 23;11(11):e0166693. doi: 10.1371/journal.pone.0166693 (PMC5120822; doi:10.1371/journal.pone.0166693)
Supplement: S11 File — Variables of bankrupt/non-bankrupt North American firms in t-1. (XLSX) [file pone.0166693.s011.xlsx]

## Sheet: Hoja1
A Global Model for Bankruptcy Prediction. Data and Sample.
Country	Inactive Company Marker	Inactive Company Marker (Date)	V1	V2	V3	V4	V5	V6	V7	V8	V9	V10	V11	Dependent Variable (Bankruptcy)
United States of America	0	@NA	,05400	1,40800	,11800	,30000	,10200	,82100	,73300	,31500	,40700	,16400	10	0
United States of America	0	@NA	,01400	,97600	-,00300	-,29100	,04500	,27900	,64500	,43900	,11700	,06000	10	0
United States of America	0	@NA	-,03000	2,27400	,22300	-,80100	,13200	,54700	1,85800	,40300	,39900	-,09000	10	0
United States of America	0	@NA	,07400	1,57500	,07700	,16400	,09300	,64500	1,13000	,33300	,21100	,18700	10	0
United States of America	0	@NA	-,00700	2,25700	,06800	,12900	,00900	,31600	1,31200	,32900	,12100	-,01400	15	0
United States of America	0	@NA	,06700	3,60600	,27600	,24000	,14700	1,15900	2,40500	,33400	,38200	,16900	15	0
United States of America	0	@NA	,02500	2,88100	,26200	,22300	,05300	,80500	1,05300	,23700	,40200	,06400	15	0
United States of America	0	@NA	,04600	2,25500	,26500	,27500	,08900	,77200	1,02000	,15500	,47600	,11000	15	0
United States of America	0	@NA	,11300	2,72800	,36800	,11600	,10700	2,72300	,99500	,13400	,58100	,17600	20	0
United States of America	0	@NA	,11700	3,25500	,35500	,31800	,17100	1,17500	1,74300	,11300	,51200	,22200	20	0
United States of America	0	@NA	,00700	,99400	-,00100	-,03800	,07700	,37300	,66500	,66800	,12200	,04900	20	0
United States of America	0	@NA	,12100	,99800	,00000	,23200	,22200	1,07300	,53600	,46200	,15600	,39400	20	0
Bermuda	0	@NA	-,00700	3,95500	,58600	-,19900	,03200	,23000	3,67900	,08600	,78400	-,00900	20	0
United States of America	0	@NA	,05700	1,15700	,04300	,12600	,09700	,84600	,92100	,18700	,31600	,22200	20	0
United States of America	0	@NA	,01200	2,42500	,19800	,27000	,03900	,83100	1,42000	,38600	,33700	,03700	20	0
United States of America	0	@NA	-,03700	3,07000	,45400	-,00100	,02100	,93800	1,69400	,00200	,67400	-,04900	25	0
United States of America	0	@NA	,00900	2,02700	,26600	-,03500	,05200	1,58300	1,21200	,34000	,52500	,03600	25	0
United States of America	0	@NA	-,00300	3,02000	,38100	-,55500	,01900	1,32000	,86500	,43000	,57000	-,01000	25	0
United States of America	0	@NA	,06600			,15500	,03100	,39600		,48600		,19900	25	0
United States of America	0	@NA	-,15500	2,93100	,40400	1,56300	-,18000	2,61400	2,10900	,00000	,61300	-,23000	25	0
United States of America	0	@NA	,08300	1,53600	,25800	,74500	,21500	2,71200	,85400	,18000	,73900	,62000	25	0
United States of America	0	@NA	,08000	1,87600	,37600	,45500	,11700	2,80600	,92900	,15200	,80500	,15800	25	0
United States of America	0	@NA	-,06600	1,08800	,04000	1,18700	,01500	1,66800	,43500	,45000	,50100	,46800	25	0
United States of America	0	@NA	,11600	3,10300	,54100	-,13200	,18300	1,77600	1,94400	,00000	,79800	,15600	25	0
United States of America	0	@NA	,02400	3,32800	,34500	,52000	,02200	1,46200	1,58300	,25200	,49400	,04000	25	0
United States of America	1	2013-09-01	,03200	4,78100	,47600	,27900	,06900	,83100	2,18100	,16000	,60200	,05600	25	0
United States of America	0	@NA	-,03900	1,85200	,26000	,50100	,08600	1,17400	,97200	,17900	,56400	-,06100	25	0
United States of America	0	@NA	,03600	1,22100	,02300	,62300	,07300	,68700	,82100	,32700	,12900	,06300	25	0
United States of America	0	@NA	-,02900	1,89200	,10500	-,10000	,02200	,43000	1,40400	,67100	,22200	-,17200	25	0
United States of America	0	@NA	,02700	3,96300	,44600	-,16800	,04500	1,09200	3,14600	,05100	,59600	,03700	25	0
United States of America	0	@NA	,28900	2,08400	,20500	,17800	,50900	2,46700	1,74900	,54900	,39400	1,60900	25	0
United States of America	0	@NA	,09600	2,01100	,14100	,16500	,15400	,90400	1,12600	,25000	,28100	,20700	25	0
United States of America	0	@NA	,05000	2,13000	,18100	,58700	,08300	,79800	1,28800	,28300	,34100	,11700	25	0
United States of America	0	@NA	,10500	1,51700	,09100	-1,69300	,12800	,34100	,75700	,48700	,26600	,32400	25	0
United States of America	0	@NA	-,00300	,96600	-,00400	-1222,00000	,08100	,29800	,92800	,59700	,11800	,02800	25	0
United States of America	0	@NA	,05200	1,63700	,20000	-,34400	,13900	,51600	1,11700	,82800	,51400	-,15400	25	0
United States of America	0	@NA	,04400	1,35200	,05100	-1312,00000	,09100	,42100	1,04000	,29100	,19500	,10100	25	0
United States of America	0	@NA	,02500	1,71000	,20800	,47700	,05900	1,24400	,71900	,04100	,50000	,04100	25	0
United States of America	0	@NA	,04600	2,39400	,39900	,51300	,06000	3,02100	,41700	,02100	,68600	,06900	25	0
United States of America	0	@NA	,06100	1,51700	,12600	,28900	,11300	1,19500	,29700	,11600	,37100	,12800	25	0
United States of America	0	@NA	,06000	1,26900	,06400	,40500	,10900	1,54700	,08600	,27800	,30000	,14100	25	0
United States of America	0	@NA	,13500	2,85200	,53900	,44100	,22600	2,34100	,63500	,00000	,82900	,20100	25	0
United States of America	0	@NA	,00300	1,63200	,27900	,00200	,01500	1,43600	,26400	,33000	,71900	,00500	25	0
United States of America	0	@NA	,05200	3,71600	,55600	,37000	,09000	1,58900	,59000	,33600	,76100	,11400	30	0
United States of America	0	@NA	,06400	1,49100	,07400	,13600	,11900	,50400	1,16500	,46800	,22400	,24200	35	0
United States of America	0	@NA	,05100	3,34600	,20300	,18000	,10500	,79700	1,75400	,42100	,29000	,12700	35	0
United States of America	0	@NA	,02200	1,31300	,02800	,37800	,10600	,81300	,67100	,30200	,11600	,03800	35	0
United States of America	0	@NA	,04200	4,25400	,35700	,39100	,07000	,50000	3,84000	,11100	,46700	,05300	35	0
United States of America	0	@NA	,00800		,60700	-,05200	,02200	,48900		,11500	,66800	,01000	35	0
United States of America	0	@NA	,04200	4,25400	,35700	,39100	,07000	,50000	3,84000	,11100	,46700	,05300	35	0
United States of America	0	@NA	,01300	1,10600	,02200	,00200	,06400	,90400	,89300	,25300	,23200	,02600	45	0
Canada	0	@NA	,11400	,53700	-,26900	,19600	,11300	1,09700	,37300	,05500	,31200	,35800	45	0
United States of America	0	@NA	,07700	3,10600	,23900	,36200	,09300	,77900	1,85200	,22100	,35300	,12200	45	0
United States of America	0	@NA	,12000		,70100	-,37800	,09600	,59600		,13400	,80300	,16200	45	0
United States of America	0	@NA	,21000	4,77600	,54000	-,75700	,31300	1,24300	2,58800	,00000	,68200	,24900	45	0
United States of America	0	@NA	,05400	1,60900	,10600	,23700	,10100	,81400	1,31700	,29300	,28100	,14600	50	0
Bermuda	2	Apr12	-,35700	,21300	-,43700	,15200	-,01900	,60000	,15600	,48400	,11800	-,82400	20	1
United States of America	2	Dec02	-2,26300	,08400	-2251,00000	-8801,00000	-2064,00000	,02200	,05700	2,28400	,20600	1,54400	10	1
United States of America	2	1998-10-01	-,07700	11,34200	,59300	-,31500	-,08500	,00000	10,36200	,41300	,65000	-,14600	10	1
United States of America	2	Aug10	,01400	2,40600	,12200	,06200	,02900	,45500	1,58500	,48600	,20900	,03500	10	1
United States of America	2	Dec13	-,19000	1,02900	,00500	-,31600	-,11500	,49900	,70500	,09800	,16700	3,13300	10	1
United States of America	2	2005-02-01	-,00600	1,68400	,07800	-,00400	,03900	,67500	,73800	,38100	,19200	-,03600	15	1
United States of America	2	Aug09	-,25900	,58100	-,28900	-,53700	,02700	2,14700	,34900	,59500	,40000	12,37300	15	1
Canada	2	2006-03-01	-,10200	2,69500	,22100	-,07200	-,04900	,91500	,59900	,27000	,35100	5,83300	15	1
United States of America	2	2005-07-01	,04600	2,29700	,20800	-,99700	,10200	1,22800	1,04200	,30900	,36800	,45200	15	1
United States of America	2	2009-11-01	-,08000	1,07800	,03600	-,07800	-,11800	1,72700	,28600	,28500	,49500	-,65800	15	1
Canada	2	2010-10-01	-,27400	1,40100	,24500	-1853,00000	-,08900	,51000	,13500	,30600	,85600	-1,47000	15	1
United States of America	2	2010-03-01	-,26200	1,52400	,08300	-,55100	-,01400	1,37200	,85600	,47800	,24000	-2735,00000	20	1
United States of America	2	Dec13	-,05900	,55300	-,75600	-4380,00000	-,24000	3,04100	,39900	,63100	,93500	,04900	20	1
United States of America	2	Jan10	-,35700	1,94600	,25400	-,23100	-,17600	2,45400	1,33100	,60500	,52300	-4348,00000	20	1
Canada	2	2009-07-01	-,06200	1,74500	,14500	,04600	,05000	1,23800	1,27400	,24400	,33900	-,21700	20	1
United States of America	2	2002-10-01	-,05300	,48200	-,39000	-,21900	,05900	,88000	,26700	,58500	,36200	-1558,00000	20	1
Canada	2	2001-11-01	,04000	,73200	-,16400	,05800	,06800	2,14900	,51100	,06900	,44700	,13300	20	1
United States of America	2	2009-10-01	-,26700	,95600	-,01400	-,31300	-,02700	1,38700	,84200	,03900	,30100	2,64200	20	1
United States of America	2	2011-03-01	-,00600	1,23000	,06500	,00400	-,02200	1,38300	,36000	,58300	,34900	-,05200	20	1
United States of America	2	2010-10-01	,02000	1,71600	,21500	,03400	,04300	1,33000	1,40500	,11000	,51600	,07400	25	1
United States of America	2	Aug07	-,09800	,52000	-,27600	-,64800	,00900	1,20500	,33400	,39900	,29900	,31100	25	1
United States of America	2	2009-06-01	-,10500	1,69200	,25100	-1184,00000	,17200	2,71600	,98400	1,24200	,61500	,15200	25	1
United States of America	2	Dec11	-,14300			,00900	-,07600	,83400		,66400		-,86100	25	1
United States of America	2	Aug13	-,74900			-,59600	-,49300	1,24600		1,00000		2,75300	25	1
United States of America	2	2010-02-01	-,04500	2,67300	,29600	,82100	,02100	1,28400	,90600	,30900	,47300	-,11600	25	1
United States of America	2	Jan11	-,41500	1,31600	,18500	1,90800	-,27500	1,87800	,72600	,23700	,76900	-1023,00000	25	1
United States of America	2	2010-03-01	-,05900	,85100	-,06700	-,25600	-,02900	1,82700	,34100	,65100	,38300	-25,28700	25	1
United States of America	2	2011-11-01	-,10900	1,47500	,18700	-,21900	-,16700	,99600	,56200	,21000	,58000	-,42100	25	1
United States of America	2	Aug11	-,23000	1,38400	,21200	-,09700	-,15100	2,20500	,43600	,29400	,76300	-,54800	25	1
United States of America	2	2004-03-01	-,07400	,75000	-,19300	-,45200	-,02200	,77100	,24400	,55200	,57900	,19800	25	1
United States of America	2	2005-05-01	,03600	,87600	-,03800	,02700	,09600	1,40000	,35700	,45600	,26800	,18700	25	1
United States of America	2	Apr11	,25100	4,86100	,26300	-,02800	-,05600	,32000	1,45900	,28400	,33100	,44900	25	1
United States of America	2	2010-07-01	-,38200	1,10100	,00900	-,71600	,00100	,56700	,89400	,00500	,09400	1,00400	25	1
United States of America	2	2013-06-01	-,34500	,89100	-,07100	-,84500	-,00500	1,57900	,41700	,46400	,57800	1,86500	25	1
United States of America	2	2013-03-01	-,54300	,44300	-,14600	-1390,00000	-,02600	,82700	,25900	,64100	,11600	1,11900	25	1
United States of America	2	Aug11	-,78600	,64800	-,09700	-,32600	,08200	,61700	,52400	,79100	,17800	10,83200	25	1
United States of America	2	Jan02	,01900	,67900	-,01700	-,07500	,03200	,32900	,49400	,17300	,03600	,07200	25	1
United States of America	2	2010-06-01	,44300	4,78400	,09500	,00500	,06700	,30700	4,22700	,31100	,12000	,83800	25	1
United States of America	2	2011-06-01	-1,06200	,07700	-2356,00000	-2837,00000	,03800	,54800	,06000	2,36500	,19600	,62900	25	1
United States of America	2	2005-11-01	,26600	1,80500	,15200	-2194,00000	-,05500	,00000	1,71000	,00000	,34100	,54000	25	1
United States of America	2	Apr13	-,49400	,14300	-1420,00000	-2,10500	,04000	1,34000	,12600	1,27600	,23700	,72400	25	1
United States of America	2	Jan10	,02200	,33100	-,62600	-,50200	,04900	,45800	,26400	,70900	,31000	1,53700	25	1
United States of America	2	2010-03-01	-,63200	,86100	-,11600	-,09100	-,57000	1,56100	,06300	,22900	,71800	-4,34800	25	1
United States of America	2	2010-11-01	-,18900	2,78300	,52600	-,48300	-,10500	2,31300	,96100	,56500	,82200	-1351,00000	25	1
United States of America	2	2000-09-01	-,06400	1,22900	,13600	-,10500	-,00100	2,18300	,04200	,49100	,73100	-,42300	25	1
United States of America	2	Jan99	-,65800	,82800	-,14300	-1,17800	-,14500	3,12500	,11400	,34700	,69000	-6,40000	25	1
United States of America	2	2011-10-01	-,92100	,26200		-1,60700	-,34100	3,69700	,05900	1,33200	,41000	,71300	25	1
United States of America	2	2009-03-01	-,15000	,80600	-,07700	-,38400	-,04600	2,92000	,48100	,06900	,31900	,31100	30	1
United States of America	2	2011-07-01	-,53100	,42100	-,83700	-3,46300	,11000	3,53700	,38200	1,11600	,60800	1,07400	35	1
United States of America	2	2012-06-01	-,09500	,21200	-,49200	-1,51600	-,03200	1,03100	,17600	,44500	,13200	-,42700	35	1
United States of America	2	2002-06-01	-,02000	1,22800	,05100	-,09300	,03100	1,54900	1,12500	,35200	,27200	-,08800	35	1
United States of America	2	Aug13		,36000	-,51500			,01300	,28400	,10100	,29000	1,76900	35	1
United States of America	2	2010-06-01	-1,07700	,62000	-,14500	-9,47800	-,71200	,77300	,44900		,23600	,36600	35	1
United States of America	2	2013-09-01	-,38700	,60600	-,26700	-2479,00000	-,43300	,09200	,37100	1,77700	,41200	,20400	35	1
United States of America	2	Aug06	-2,02000	,17800	-4057,00000	-24599,00000	-1454,00000	1,39000	,14200		,88100	,50200	45	1
Canada	2	2006-05-01	-,01500	10,63200	,90600	-372881,00000	-,04500	,00000	10,63200	,00000	1,00000	-,01600	45	1
United States of America	2	2009-05-01	,02700	1,74000	,32900	,04700	,06000	1,28400	,85200	,36400	,77200	,13100	45	1
United States of America	2	2011-09-01	-,03100	1,23900	,11800	-,90100	-,02600	1,02600	1,00300	,35000	,61400	-,15700	45	1
United States of America	2	2011-05-01	-,36700	2,68000	,51900	-4474,00000	-,22100	1,04800	2,06100	,54400	,82800	-4067,00000	45	1
United States of America	2	Dec09	-,42300	3,07200	,63800	-3499,00000	-,44100	,24700	2,38500	,03300	,94600	-,62000	45	1
United States of America	2	2002-02-01	-,60900	,67300	-,06100	-1071,00000	-,29500	,69800	,56900	,75800	,12500	13,34400	50	1
United States of America	2	2012-10-01	,00400	3,00600	,15300	-,02100	-,02200	,28500	1,59900	,31200	,23000	,00700	55	1
Canada	0	@NA	,04000	,92100	-,01300	-,20600	,06900	,94400	,73200	,41800	,15600	,12100	15	0
Canada	0	@NA	,02100	2,28100	,27800	,25600	,03600	1,12600	1,60600	,31000	,49500	,04700	15	0
Canada	0	@NA	,07100	2,16900	,33900	-,18500	,09800	1,01900	1,22700	,00200	,63000	,10300	20	0
Canada	0	@NA	,03200	1,05500	,00800	,18800	,04900	,55100	,77800	,24500	,15500	,06700	20	0
United States of America	0	@NA	,00900	,45400	-,04000	,12400	,03700	,22700	,38000	,37500	,03300	,02000	10	0
United States of America	0	@NA	-,09200	1,17000	,06600	-,15400	,01200	1,89800	,85300	,22700	,45700	-,27800	15	0
United States of America	0	@NA	,04700	1,57900	,24100	,29900	,07800	2,04300	1,42900	,05000	,65800	,10900	20	0
United States of America	1	Dec13	,06800	1,08400	,03000	-,14300	,09500	1,47200	,81000	,51000	,38100	,80600	20	0
United States of America	0	@NA	,16300	5,75200	,67000	,71700	,25700	1,40400	2,81800	,00000	,81100	,19900	25	0
United States of America	0	@NA	,02300	1,64700	,25900	,25300	,08100	2,21800	,42000	,25900	,65900	,06500	25	0
United States of America	0	@NA	,01000	2,62300	,29600	,44300	-,01100	2,04900	1,19500	,20100	,47900	,01900	30	0
United States of America	0	@NA	,03700	2,82600	,20600	,31900	,07600	,70700	1,33100	,14900	,31900	,06700	35	0
United States of America	20	2005-03-01	,01900	1,21300	,08000	,00400	,01800	,74900	1,03900	,11000	,45900	,04300	45	0
United States of America	2	2012-10-01	,00400	3,00600	,15300	-,02100	-,02200	,28500	1,59900	,31200	,23000	,00700	55	0
United States of America	0	@NA	-,02200	1,01800	,00300	-,02700	,07900	,43100	,77200	,51100	,20200	-,20000	55	0
United States of America	2	2005-03-01	-,13500	,88300	-,02300	-,06800	-,01800	,59700	,72500	,68200	,17600	-1463,00000	10	1
United States of America	2	2010-09-01	-,09200	1,17000	,06600	-,15400	,01200	1,89800	,85300	,22700	,45700	-,27800	15	1
United States of America	2	2002-03-01	,04700	1,56700	,23500	,10300	,04600	1,96200	1,28900	,00000	,65000	,10100	20	1
United States of America	2	2006-02-01	-,01900	,78400	-,07400	-,17600	,03600	,98700	,62000	,35000	,26700	-1503,00000	20	1
United States of America	2	Dec07	-,01700	2,10900	,23800	-,20300	,02300	,96200	1,25100	,40800	,45300	-,16100	25	1
United States of America	2	Dec98	-,61700	1,67300	,27600	-,57300	-,27000		1,13300	,01200	,68600	1,35200	25	1
United States of America	2	2013-06-01	-,20600	,41100	-,61000	-,89600	,04600	,46100	,27500	,79400	,42500	1,84500	30	1
United States of America	2	1995-02-01	-,17600	1,29800	,06300	-2,51700	-,10600	,70300	,64800	,45100	,27500	-,46700	35	1
United States of America	2	2010-06-01	-1,05400	,38200		-3705,00000	-,55200	1,21200	,21200	1,24100	,69100	1,20100	45	1
Canada	10	2011-05-01	-,01000	1,19300	,03600	-,11000	,06200	,40100	,69900	,47600	,22400	-,04400	35	0
Canada	0	@NA	,03100	2,15800	,21400	,11300	,07300	1,43700	1,31200	,38600	,39900	,07800	30	0
Canada	0	@NA	-,30200	3,39400	,55600	-1,90900	-,39600	,49800	3,02500	,00000	,78800	3,04900	35	0
Canada	2	Aug10	-,57700	2,75000	,34400	-4054,00000	-,63100	,47900	2,25400	,25600	,54000	-1047,00000	30	1
Canada	2	2009-05-01		1,04900	,04100			,50600	1,00100	,02900	,87700		35	1
Canada	2	Aug03	-,15500	1,02900	,01400		-,06100	,67100	,36500	,29200	,51600	-,32500	35	1
United States of America	2	Jan04	-,74100	1,99100	,23200	-2107,00000	-,53600	,29000	1,68400	,03200	,46700	-1243,00000	45	1
United States of America	2	2006-10-01	-,36900	,94000	-,03600	-,61300	-,29700	,85300	,42000	,31900	,55400	2,71800	45	1
United States of America	0	@NA	-,00500	4,75400	,52800	-1560,00000	,01100	,92700	3,21000	,04000	,66900	-,00700	45	0
United States of America	0	@NA	,05100	2,18500	,44400	,33400	,07800	1,72100	,82900	,05600	,81800	,08800	45	0
United States of America	0	@NA	,07500	1,33400	,09500	,70800	,14500	1,36100	1,15700	,37000	,37900	,25100	25	0
United States of America	0	@NA	,02700	2,28200	,24200	,22200	,05000	1,00800	1,16800	,21800	,43100	,05100	25	0
United States of America	2	Dec97	-,22700	2,63200	,48000	-,50100	-,25000	1,03400	,33200	,01200	,77300	-,40200	25	1
United States of America	2	2009-06-01	-,01100	,95700	-,01000	-,02700	,03100	,92500	,39400	,56600	,23300	-,06300	25	1
United States of America	2	Aug09	,01300	1,73800	,12000	-,10000	,09400	,86700	,87000	,44500	,28300	,04900	30	1
United States of America	2	2000-05-01	-,40000	,58600	-,27400	-1,37300	-,26600	,52000	,31700	,97800	,38800	1,62600	35	1
United States of America	0	@NA	,01800	3,15700	,38700	,06900	,07500	1,47900	1,32500	,39100	,56700	,04600	30	0
United States of America	0	@NA	,05200	4,12600	,40200	,45400	,08700	,91500	1,72400	,16900	,53100	,07500	35	0
United States of America	0	@NA	,00200	,72000	-,01900	,06600	,02400	,20900	,36900	,42800	,04900	,00600	10	0
United States of America	0	@NA	,07300	1,63800	,04600	-,05100	,01700	,21300	1,35700	,32500	,11800	,13700	10	0
United States of America	2	Jan10	-,93100	,19300	-,56800	-,91400	-,92400	,44400	,11400	,66800	,13600	-3416,00000	10	1
United States of America	2	Aug11	-,14200	,11600	-,12500	-,40900	-,05100	,08400	,09300	,67300	,01600	3,89700	10	1
United States of America	2	1998-05-01	-,46700	2,12900	,36600	-,65800	-,45000	1,17100	1,04700	,64200	,68900		45	1
United States of America	2	2006-10-01	-,23100	4,43000	,39300	-,83900	-,25000	,24300	3,19300	,18800	,50700	-,32900	45	1
United States of America	0	@NA	,07800	1,71500	,24600	,42300	,03800	,60700	1,35400	,00000	,59000	,12800	45	0
United States of America	0	@NA	,09300	2,52700	,39400	,23000	,12300	,72300	1,79300	,07600	,65300	,13700	45	0
United States of America	2	2012-09-01	-2,43300	,07400	-1093,00000	-5149,00000	-,45700	,10100	,04200	2,22100	,08700	1,43500	55	1
United States of America	2	2004-11-01	,01500	1,07000	,03000	,03100	,03000	1,53900	,48000	,15600	,46400	,09500	55	1
United States of America	0	@NA	,01200	2,14900	,09100	-,46800	,04500	,33100	1,45200	,65000	,17100	,05000	55	0
United States of America	0	@NA	,03700	4,18000	,52400	,27000	,06500	,84000	2,93800	,00000	,68800	,05200	45	0
