# Supplementary material for: A Global Model for Bankruptcy Prediction
Source: PLoS One. 2016 Nov 23;11(11):e0166693. doi: 10.1371/journal.pone.0166693 (PMC5120822; doi:10.1371/journal.pone.0166693)
Supplement: S12 File — Variables of bankrupt/non-bankrupt North American firms in t-2. (XLSX) [file pone.0166693.s012.xlsx]

## Sheet: Hoja1
A Global Model for Bankruptcy Prediction. Data and Sample.
Country	Inactive Company Marker	Inactive Company Marker (Date)	V1	V2	V3	V4	V5	V6	V7	V8	V9	V10	V11	Dependent Variable (Bankruptcy)
United States of America	0	@NA	,00200	,72000	-,01900	,06600	,02400	,20900	,36900	,42800	,04900	,00600	10	0
United States of America	0	@NA	,07300	1,63800	,04600	-,05100	,01700	,21300	1,35700	,32500	,11800	,13700	10	0
United States of America	0	@NA	,01400	,97600	-,00300	-,29100	,04500	,27900	,64500	,43900	,11700	,06000	10	0
United States of America	0	@NA	,00900	,45400	-,04000	,12400	,03700	,22700	,38000	,37500	,03300	,02000	10	0
United States of America	0	@NA	-,03000	2,27400	,22300	-,80100	,13200	,54700	1,85800	,40300	,39900	-,09000	10	0
United States of America	0	@NA	,07400	1,57500	,07700	,16400	,09300	,64500	1,13000	,33300	,21100	,18700	10	0
United States of America	0	@NA	-,09200	1,17000	,06600	-,15400	,01200	1,89800	,85300	,22700	,45700	-,27800	15	0
United States of America	0	@NA	,06700	3,60600	,27600	,24000	,14700	1,15900	2,40500	,33400	,38200	,16900	15	0
United States of America	0	@NA	,04600	2,25500	,26500	,27500	,08900	,77200	1,02000	,15500	,47600	,11000	15	0
United States of America	0	@NA	,04700	1,57900	,24100	,29900	,07800	2,04300	1,42900	,05000	,65800	,10900	20	0
United States of America	0	@NA	,11300	2,72800	,36800	,11600	,10700	2,72300	,99500	,13400	,58100	,17600	20	0
United States of America	0	@NA	,00700	,99400	-,00100	-,03800	,07700	,37300	,66500	,66800	,12200	,04900	20	0
Bermuda	0	@NA	-,00700	3,95500	,58600	-,19900	,03200	,23000	3,67900	,08600	,78400	-,00900	20	0
United States of America	0	@NA	,01200	2,42500	,19800	,27000	,03900	,83100	1,42000	,38600	,33700	,03700	20	0
United States of America	1	Dec13	,06800	1,08400	,03000	-,14300	,09500	1,47200	,81000	,51000	,38100	,80600	20	0
United States of America	0	@NA	-,03700	3,07000	,45400	-,00100	,02100	,93800	1,69400	,00200	,67400	-,04900	25	0
United States of America	20	2004-09-01	,12600	1,82300	,20900	,14200	,09800	1,02900	1,07000	,27000	,46300	,30100	25	0
United States of America	0	@NA	-,00300	3,02000	,38100	-,55500	,01900	1,32000	,86500	,43000	,57000	-,01000	25	0
United States of America	0	@NA	,06600			,15500	,03100	,39600		,48600		,19900	25	0
United States of America	0	@NA	,08000	1,87600	,37600	,45500	,11700	2,80600	,92900	,15200	,80500	,15800	25	0
United States of America	0	@NA	-,06600	1,08800	,04000	1,18700	,01500	1,66800	,43500	,45000	,50100	,46800	25	0
United States of America	0	@NA	,11600	3,10300	,54100	-,13200	,18300	1,77600	1,94400	,00000	,79800	,15600	25	0
United States of America	0	@NA	,02400	3,32800	,34500	,52000	,02200	1,46200	1,58300	,25200	,49400	,04000	25	0
United States of America	0	@NA	-,03900	1,85200	,26000	,50100	,08600	1,17400	,97200	,17900	,56400	-,06100	25	0
United States of America	0	@NA	,03600	1,22100	,02300	,62300	,07300	,68700	,82100	,32700	,12900	,06300	25	0
United States of America	0	@NA	,28900	2,08400	,20500	,17800	,50900	2,46700	1,74900	,54900	,39400	1,60900	25	0
United States of America	0	@NA	,09600	2,01100	,14100	,16500	,15400	,90400	1,12600	,25000	,28100	,20700	25	0
United States of America	0	@NA	,05000	2,13000	,18100	,58700	,08300	,79800	1,28800	,28300	,34100	,11700	25	0
United States of America	0	@NA	,10500	1,51700	,09100	-1,69300	,12800	,34100	,75700	,48700	,26600	,32400	25	0
United States of America	0	@NA	,04400	1,35200	,05100	-1,31200	,09100	,42100	1,04000	,29100	,19500	,10100	25	0
United States of America	0	@NA	,07500	1,33400	,09500	,70800	,14500	1,36100	1,15700	,37000	,37900	,25100	25	0
United States of America	0	@NA	,04600	2,39400	,39900	,51300	,06000	3,02100	,41700	,02100	,68600	,06900	25	0
United States of America	0	@NA	,06100	1,51700	,12600	,28900	,11300	1,19500	,29700	,11600	,37100	,12800	25	0
United States of America	0	@NA	,06000	1,26900	,06400	,40500	,10900	1,54700	,08600	,27800	,30000	,14100	25	0
United States of America	0	@NA	,13500	2,85200	,53900	,44100	,22600	2,34100	,63500	,00000	,82900	,20100	25	0
United States of America	0	@NA	,00300	1,63200	,27900	,00200	,01500	1,43600	,26400	,33000	,71900	,00500	25	0
United States of America	0	@NA	,02300	1,64700	,25900	,25300	,08100	2,21800	,42000	,25900	,65900	,06500	25	0
United States of America	0	@NA	,01000	2,62300	,29600	,44300	-,01100	2,04900	1,19500	,20100	,47900	,01900	30	0
United States of America	0	@NA	,01800	3,15700	,38700	,06900	,07500	1,47900	1,32500	,39100	,56700	,04600	30	0
United States of America	0	@NA	,05200	4,12600	,40200	,45400	,08700	,91500	1,72400	,16900	,53100	,07500	35	0
Canada	10	2011-05-01	-,01000	1,19300	,03600	-,11000	,06200	,40100	,69900	,47600	,22400	-,04400	35	0
United States of America	0	@NA	,06400	1,49100	,07400	,13600	,11900	,50400	1,16500	,46800	,22400	,24200	35	0
United States of America	0	@NA	,05100	3,34600	,20300	,18000	,10500	,79700	1,75400	,42100	,29000	,12700	35	0
United States of America	0	@NA	,02200	1,31300	,02800	,37800	,10600	,81300	,67100	,30200	,11600	,03800	35	0
United States of America	0	@NA	,00800		,60700	-,05200	,02200	,48900		,11500	,66800	,01000	35	0
Canada	0	@NA	-,30200	3,39400	,55600	-1,90900	-,39600	,49800	3,02500	,00000	,78800	3,04900	35	0
United States of America	0	@NA	,04200	4,25400	,35700	,39100	,07000	,50000	3,84000	,11100	,46700	,05300	35	0
Canada	0	@NA	,11400	,53700	-,26900	,19600	,11300	1,09700	,37300	,05500	,31200	,35800	45	0
United States of America	20	2005-03-01	,01900	1,21300	,08000	,00400	,01800	,74900	1,03900	,11000	,45900	,04300	45	0
United States of America	0	@NA	-,00500	4,75400	,52800	-1,56000	,01100	,92700	3,21000	,04000	,66900	-,00700	45	0
United States of America	0	@NA	,05100	2,18500	,44400	,33400	,07800	1,72100	,82900	,05600	,81800	,08800	45	0
United States of America	0	@NA	,09300	2,52700	,39400	,23000	,12300	,72300	1,79300	,07600	,65300	,13700	45	0
United States of America	0	@NA	,12000	7,93700	,70100	-,37800	,09600	,59600		,13400	,80300	,16200	45	0
United States of America	0	@NA	,21000	4,77600	,54000	-,75700	,31300	1,24300	2,58800	,00000	,68200	,24900	45	0
United States of America	0	@NA	,05400	1,60900	,10600	,23700	,10100	,81400	1,31700	,29300	,28100	,14600	50	0
United States of America	0	@NA	,01200	2,14900	,09100	-,46800	,04500	,33100	1,45200	,65000	,17100	,05000	55	0
United States of America	2	2012-10-01	,00400	3,00600	,15300	-,02100	-,02200	,28500	1,59900	,31200	,23000	,00700	55	0
Bermuda	2	Apr12	-,07000	,29600	-,30000	,36700	-,05200	,31700	,25000	,36800	,12600	-,12500	20	1
United States of America	2	Jan10	,00800	1,04400	,00300	,01600	,02800	,20800	,84000	,33600	,07000	,01500	10	1
United States of America	2	Dec02	-1,01100	3,23100	,29100	-2,62300		,01300	3,12300	,32400	,42100	-1,75700	10	1
United States of America	2	Aug11	-,14900	1,32100	,01600	-,25800	-,05000	,06900	1,10800	,75100	,06700	-2,04800	10	1
United States of America	2	1998-10-01	-,20100	1,58000	,06900	-3,54600	-,21800	,00000	1,39200	,01400	,18700	-,23100	10	1
United States of America	2	Aug10	,09500	8,36500	,48300	,11200	,21400	,70200		,26300	,54900	,15000	10	1
United States of America	2	Dec13	-,03700	,89100	-,01600	-,10200	-,02700	,63800	,66500	,11800	,13200	-,23500	10	1
United States of America	2	2010-09-01	-,04300	1,65500	,19700	-,06500	-,06400	1,83600	1,06800	,22700	,49700	-,10100	15	1
United States of America	2	Aug09	-,03100	1,54800	,09900	-,10100	,00600	1,49300	,78600	,45300	,27800	-,12600	15	1
United States of America	2	2009-11-01	-,16600	,88200	-,06300	,06000	-,28300	1,37200	,20700	,21600	,47300	-,65400	15	1
Canada	2	2010-10-01	-,14100	1,75500	,16300	-,53300	-,13200	1,34900	,61500	,18900	,37900	-,25300	15	1
United States of America	2	2002-03-01	,03500	1,47400	,20000	,12200	,04200	1,93300	1,17900	,00000	,62300	,07900	20	1
United States of America	2	2010-03-01	-,01700	1,86900	,12900	-,20500	,03300	1,07700	1,20600	,37200	,27600	-,05600	20	1
United States of America	2	Jan10	-,37400	2,34500	,30100	,10200	,00500	2,61200	1,59300	,39900	,52500	-1,29000	20	1
Canada	2	2001-11-01	,05400	,85200	-,12000	,04600	,12500	4,24900	,66400	,00800	,69200	,35700	20	1
United States of America	2	2011-03-01	-,05800	1,56900	,15700	,02700	,04200	1,07900	,76300	,51500	,43400	-,49300	20	1
United States of America	2	2006-02-01	,02200	,96500	-,01000	-,13900	,06100	,97400	,80400	,33500	,28900	,46500	20	1
United States of America	2	Aug07	-,16000	1,05400	,01700	-,50300	,01400	1,43300	,61300	,35800	,32200	,75000	25	1
United States of America	2	2010-10-01	,01600	1,60400	,18900	,03900	,05100	1,61800	1,28100	,12000	,50200	,06100	25	1
United States of America	2	2009-06-01	,02200	1,08100	,04200	-,82500	,22900	2,40400	,60500	,27200	,56800	-,03100	25	1
United States of America	2	Aug13	-,07100			,10300	,03200	,92800		,38600		-,26000	25	1
United States of America	2	2010-02-01	-,13200	1,20300	,08100	,78800	,02400	1,34400	,36200	,25800	,47900	-,34800	25	1
United States of America	2	2010-03-01	-,15100	,97500	-,01000	-,20600	-,08200	2,06000	,44200	,52400	,40000	-1,38800	25	1
United States of America	2	Aug11	,01000	1,91700	,38700	,11300	,04800	2,16700	,73800	,22400	,81000	,01800	25	1
United States of America	2	2005-05-01	-,06900	1,79500	,12500	,00400	,01400	1,34600	,55000	,52000	,28200	-,43500	25	1
United States of America	2	2004-03-01	-,04000	,81100	-,10700	-,10400	,02300	,90900	,44900	,45600	,45700	,61400	25	1
United States of America	2	2010-07-01	-,09100	,20700	-,75100	-,22800	,01700	,34800	,06400	,85200	,19600	-238,76000	25	1
United States of America	2	2013-06-01	-,28900	1,85200	,19400	-,46100	,01700	1,57900	,63500	,62700	,42100	-1,97200	25	1
United States of America	2	Jan02	-,00200	,96400	-,00300	-,08700	,03100	,30200	,35600	,20100	,08700	-,00700	25	1
United States of America	2	Aug11	,03200	,55200	-,06800	,25900	,09400	,40800	,36900	,38100	,08400	,08000	25	1
United States of America	2	2011-06-01	-,06100	7,18200	,57400	-,84000	,02700	,21300	1,35800	1,13100	,66700	,20300	25	1
United States of America	2	Apr13	-,00200	,81100	-,04500	-1,07300	,07400	1,03100	,69800	,88900	,19300	,01200	25	1
United States of America	2	Jan10	-,15000	,98900	-,00400	-,42500	,11500	,42800	,76700	,72500	,32200	52,59600	25	1
United States of America	2	2010-03-01	-,16600	1,54100	,21900	,40700	-,21700	1,51500	,20400	,00900	,62400	-,29300	25	1
United States of America	2	Dec98	-,48700	2,25400	,37000	,02600	-,33700	3,49200	1,80300	,00000	,66500	-5,17400	25	1
United States of America	2	2010-11-01	-,15000	3,14300	,53000	-,29700	-,13500	2,55900	1,23500	,42000	,77700	-,45200	25	1
United States of America	2	Jan99	-,00100	1,30800	,14300	-,33100	-,05700	2,75100	,34900	,24200	,60800	-,00300	25	1
United States of America	2	2000-09-01		1,21700	,12100	-,04400		,00000	,09300	,42300	,68200	,00000	25	1
United States of America	2	2011-10-01	-,02200	,89300	-,02500	-,38300	,10100	2,20400	,12300	,94700	,20800	,10900	25	1
United States of America	2	2013-06-01	-,65600	1,39900	,09500	-,59400	,02900	,41100	1,05500	,65700	,33200	-6,38300	30	1
United States of America	2	Aug09	-,02100	1,72700	,12200	-,09900	,09000	,87900	,88400	,42800	,28900	-,07400	30	1
United States of America	2	1995-02-01	-,19800	1,19500	,04200	-2,17900	-,16000	,61500	,54700	,40400	,25500	-,45900	35	1
United States of America	2	2011-07-01	-,67200	1,48000	,16700	-1,63200	,10700	3,09200	1,40100	,67400	,51500		35	1
United States of America	2	2012-06-01	-,00500	,91200	-,02000	-1,25900	,05600	,97400	,80100	,46100	,20800	-,01800	35	1
United States of America	2	2002-06-01	1,14200	1,52700	,09900	-,07700	,05100	1,51400	1,36900	,41100	,28600	5,01700	35	1
Canada	2	2009-05-01	-1,73400	1,72100	,36600	-10,09700		,80000	1,64700	,04300	,87400	-3,66900	35	1
United States of America	2	2010-06-01	-,61200	2,41300	,31000	-4,04700	-,56100	,25900	2,15600		,52900	,65600	35	1
United States of America	2	2013-09-01	-,45000	1,08900	,04200	-,92800	-,16300	,04800	,99900	,89200	,50700	,67200	35	1
Canada	2	Aug03	,09200	3,93500	,49900	,34500	,07100	,69900	1,89500	,06400	,66800	,11900	35	1
Canada	2	2006-05-01	-1,27900	17,90900	,94400	-382,33000	-,56300	,00000	17,90900	,00000	1,00000	-1,35500	45	1
United States of America	2	2010-06-01	-,46700	1,96900	,32400	-2,25200	-,37100	,73700	1,01000	,47500	,65800	-3,42500	45	1
United States of America	2	Jan04	-,29000	3,00300	,31300	-1,01100	-,24000	,31300	2,26200	,03200	,46900	-,35000	45	1
United States of America	2	2006-10-01	,54400	1,28300	,12600	-,20400	-,22800	1,13200	,72400	,20800	,57400	2,63600	45	1
United States of America	2	2006-10-01	-,63100	3,49100	,35100	-,78400	-,61000	,35000	1,98900	,61300	,49200	-2,62300	45	1
United States of America	2	2011-05-01	-,28500	2,53800	,51000	-2,70500	-,27600	,67800	1,88500	,52400	,84100	-1,21200	45	1
United States of America	2	Dec09	-,30000		,84400	-2,73700	-,31500	,12900		,03200	,94200	-,33700	45	1
United States of America	2	2002-02-01	-,18100	,78300	-,02500	-,29100	-,17300	,53300	,65300	,45700	,09000	-,56700	50	1
United States of America	2	2004-11-01	,03100	1,07300	,01500	,05500	,03700	1,20200	,56800	,24400	,21700	,12100	55	1
United States of America	2	2012-09-01	-,13100	,85100	-,04200	-,71200	-,16500	,01400	,82700	,68700	,23800	-1,20000	55	1
Canada	0	@NA	,02100	2,28100	,27800	,25600	,03600	1,12600	1,60600	,31000	,49500	,04700	15	0
Canada	0	@NA	,07100	2,16900	,33900	-,18500	,09800	1,01900	1,22700	,00200	,63000	,10300	20	0
United States of America	0	@NA	,05400	1,40800	,11800	,30000	,10200	,82100	,73300	,31500	,40700	,16400	10	0
United States of America	0	@NA	-,00700	2,25700	,06800	,12900	,00900	,31600	1,31200	,32900	,12100	-,01400	15	0
United States of America	0	@NA	,02500	2,88100	,26200	,22300	,05300	,80500	1,05300	,23700	,40200	,06400	15	0
United States of America	0	@NA	,11700	3,25500	,35500	,31800	,17100	1,17500	1,74300	,11300	,51200	,22200	20	0
United States of America	0	@NA	,12100	,99800	,00000	,23200	,22200	1,07300	,53600	,46200	,15600	,39400	20	0
United States of America	0	@NA	,05700	1,15700	,04300	,12600	,09700	,84600	,92100	,18700	,31600	,22200	20	0
United States of America	0	@NA	,16300	5,75200	,67000	,71700	,25700	1,40400	2,81800	,00000	,81100	,19900	25	0
United States of America	0	@NA	-,15500	2,93100	,40400	1,56300	-,18000	2,61400	2,10900	,00000	,61300	-,23000	25	0
United States of America	0	@NA	,08300	1,53600	,25800	,74500	,21500	2,71200	,85400	,18000	,73900	,62000	25	0
United States of America	0	@NA	-,02900	1,89200	,10500	-,10000	,02200	,43000	1,40400	,67100	,22200	-,17200	25	0
United States of America	0	@NA	,02700	3,96300	,44600	-,16800	,04500	1,09200	3,14600	,05100	,59600	,03700	25	0
United States of America	0	@NA	-,00300	,96600	-,00400	-1,22200	,08100	,29800	,92800	,59700	,11800	,02800	25	0
United States of America	0	@NA	,05200	1,63700	,20000	-,34400	,13900	,51600	1,11700	,82800	,51400	-,15400	25	0
United States of America	0	@NA	,05200	3,71600	,55600	,37000	,09000	1,58900	,59000	,33600	,76100	,11400	30	0
United States of America	0	@NA	,03700	2,82600	,20600	,31900	,07600	,70700	1,33100	,14900	,31900	,06700	35	0
United States of America	0	@NA	,04200	4,25400	,35700	,39100	,07000	,50000	3,84000	,11100	,46700	,05300	35	0
United States of America	0	@NA	,01300	1,10600	,02200	,00200	,06400	,90400	,89300	,25300	,23200	,02600	45	0
United States of America	0	@NA	,07700	3,10600	,23900	,36200	,09300	,77900	1,85200	,22100	,35300	,12200	45	0
United States of America	0	@NA	,03700	4,18000	,52400	,27000	,06500	,84000	2,93800	,00000	,68800	,05200	45	0
United States of America	0	@NA	-,02200	1,01800	,00300	-,02700	,07900	,43100	,77200	,51100	,20200	-,20000	55	0
United States of America	2	2005-03-01	-,09200	1,04600	,01000	,07400	,03500	,46200	1,03300	,67000	,22200	-,77700	10	1
United States of America	2	2005-02-01	-,15600	,52100	-,31100	,00000	,03900	,64100	,37400	,52000	,33800	-,96500	15	1
United States of America	2	2005-07-01	,27700	1,69800	,14200	-1,01200	,10200	1,34600	,87700	,33400	,34600	2,31500	15	1
United States of America	2	Dec13	-,15800	,65700	-,41400	-1,68900	-,13500	1,87500	,32500	,56600	,79300	,33900	20	1
United States of America	2	2002-10-01	-,23100	,61500	-,20700	-,42700	,02100	1,10400	,33200	,82400	,33100	,98100	20	1
United States of America	2	2009-10-01	-,04800	,68200	-,11400	-,03500	-,03200	1,11900	,58100	,53200	,24500	-,39600	20	1
United States of America	2	Dec07	-,01300	2,30700	,26600	-,16800	,05000	,98300	1,51000	,40200	,46900	-,09400	25	1
United States of America	2	Dec11	-,06400			,14800	-,05700	,99400		,60000		-,26400	25	1
United States of America	2	Jan11	-,23300	2,07000	,41300	1,56000	-,10200	1,38700	1,13900	,13600	,79800	-,41400	25	1
United States of America	2	Apr11	-,11000	1,71400	,06000	-,60800	-,03500	,63100	1,49200	,00100	,14400	,20100	25	1
United States of America	2	2013-03-01	-,13300	,70400	-,04900	-,47700	-,04400	,56400	,41900	,34400	,11800	-1,53600	25	1
United States of America	2	2010-06-01	-,55200	6,53800	,14200	-2,24100	,10600	,51000	6,02400	,00200	,16800	,73100	25	1
United States of America	2	2005-11-01	,06900	1,28000	,06100	-,03300	,04700	,60300	,88400	,00000	,28100	,13400	25	1
United States of America	2	2009-03-01	-,10400	,44100	-,41300	-,20800	-,03200	2,69800	,29400	,41800	,32500	,35400	30	1
United States of America	2	2000-05-01	-,60900	1,03600	,01200	-1,20300	-,09500	,66100	,42300	,84700	,36400		35	1
United States of America	2	Aug13		2,20700	,48400			,01700	2,05900	,02700	,88500		35	1
United States of America	2	Aug06	-1,80700	1,62500	,30500	-15,29100	-1,50100	1,16900	1,30200	2,87100	,79300	,74700	45	1
United States of America	2	2009-05-01	,01500	1,99700	,42400	,05100	,06200	1,73100	,96800	,13300	,84800	,03500	45	1
United States of America	2	2011-09-01	,00000	1,19400	,10600	-,82900	,03800	1,05800	,88200	,31500	,65600	-,00100	45	1
United States of America	2	2012-10-01	-,39900	4,22600	,12400	-1,18600	-,04600	,38600	3,25800	,44500	,16300	-1,47900	55	1
United States of America	0	@NA	,02700	2,28200	,24200	,22200	,05000	1,00800	1,16800	,21800	,43100	,05100	25	0
United States of America	2	2009-06-01	-,02400	1,07700	,02900	-,03700	,02000	1,83600	,33700	,15600	,40900	-,05600	25	1
Canada	0	@NA	,03100	2,15800	,21400	,11300	,07300	1,43700	1,31200	,38600	,39900	,07800	30	0
Canada	2	Aug10	-,90700	4,24500	,57700	-8,47400	-,80900	,82100	3,65100	,00200	,75500	-1,40600	30	1
Canada	0	@NA	,04000	,92100	-,01300	-,20600	,06900	,94400	,73200	,41800	,15600	,12100	15	0
Canada	2	2006-03-01	-,00300	2,11300	,30000	-,16400	,02700	,95600	,46700	,08800	,57000	-,02500	15	1
Canada	2	2009-07-01	-,33500	,30600		-1,23700	,04300	1,42400	,23400	,24200	,43300	,53400	20	1
Canada	0	@NA	,03200	1,05500	,00800	,18800	,04900	,55100	,77800	,24500	,15500	,06700	20	0
United States of America	2	2011-11-01	-,08200	1,96100	,23600	-,17400	-,09100	,74600	,80600	,21900	,48100	-,38100	25	1
United States of America	1	2013-09-01	,03200	4,78100	,47600	,27900	,06900	,83100	2,18100	,16000	,60200	,05600	25	0
