# Supplementary material for: A Global Model for Bankruptcy Prediction
Source: PLoS One. 2016 Nov 23;11(11):e0166693. doi: 10.1371/journal.pone.0166693 (PMC5120822; doi:10.1371/journal.pone.0166693)
Supplement: S13 File — Variables of bankrupt/non-bankrupt North American firms in t-3. (XLSX) [file pone.0166693.s013.xlsx]

## Sheet: Hoja1
A Global Model for Bankruptcy Prediction. Data and Sample.
Country	Inactive Company Marker	Inactive Company Marker (Date)	V1	V2	V3	V4	V5	V6	V7	V8	V9	V10	V11	Dependent Variable (Bankruptcy)
United States of America	0	@NA	,00200	,72000	-,01900	,06600	,02400	,20900	,36900	,42800	,04900	,00600	10	0
United States of America	0	@NA	,01400	,97600	-,00300	-,29100	,04500	,27900	,64500	,43900	,11700	,06000	10	0
United States of America	0	@NA	,00900	,45400	-,04000	,12400	,03700	,22700	,38000	,37500	,03300	,02000	10	0
United States of America	0	@NA	-,03000	2,27400	,22300	-,80100	,13200	,54700	1,85800	,40300	,39900	-,09000	10	0
United States of America	0	@NA	-,00700	2,25700	,06800	,12900	,00900	,31600	1,31200	,32900	,12100	-,01400	15	0
United States of America	0	@NA	,06700	3,60600	,27600	,24000	,14700	1,15900	2,40500	,33400	,38200	,16900	15	0
United States of America	0	@NA	,02500	2,88100	,26200	,22300	,05300	,80500	1,05300	,23700	,40200	,06400	15	0
United States of America	0	@NA	,04600	2,25500	,26500	,27500	,08900	,77200	1,02000	,15500	,47600	,11000	15	0
United States of America	0	@NA	,11700	3,25500	,35500	,31800	,17100	1,17500	1,74300	,11300	,51200	,22200	20	0
United States of America	0	@NA	,00700	,99400	-,00100	-,03800	,07700	,37300	,66500	,66800	,12200	,04900	20	0
United States of America	0	@NA	,12100	,99800	,00000	,23200	,22200	1,07300	,53600	,46200	,15600	,39400	20	0
Bermuda	0	@NA	-,00700	3,95500	,58600	-,19900	,03200	,23000	3,67900	,08600	,78400	-,00900	20	0
United States of America	0	@NA	,01200	2,42500	,19800	,27000	,03900	,83100	1,42000	,38600	,33700	,03700	20	0
United States of America	1	Dec13	,06800	1,08400	,03000	-,14300	,09500	1,47200	,81000	,51000	,38100	,80600	20	0
United States of America	0	@NA	,16300	5,75200	,67000	,71700	,25700	1,40400	2,81800	,00000	,81100	,19900	25	0
United States of America	0	@NA	,06600			,15500	,03100	,39600		,48600		,19900	25	0
United States of America	0	@NA	,08300	1,53600	,25800	,74500	,21500	2,71200	,85400	,18000	,73900	,62000	25	0
United States of America	0	@NA	,08000	1,87600	,37600	,45500	,11700	2,80600	,92900	,15200	,80500	,15800	25	0
United States of America	0	@NA	-,06600	1,08800	,04000	1,18700	,01500	1,66800	,43500	,45000	,50100	,46800	25	0
United States of America	0	@NA	,11600	3,10300	,54100	-,13200	,18300	1,77600	1,94400	,00000	,79800	,15600	25	0
United States of America	0	@NA	,02400	3,32800	,34500	,52000	,02200	1,46200	1,58300	,25200	,49400	,04000	25	0
United States of America	1	2013-09-01	,03200	4,78100	,47600	,27900	,06900	,83100	2,18100	,16000	,60200	,05600	25	0
United States of America	0	@NA	-,03900	1,85200	,26000	,50100	,08600	1,17400	,97200	,17900	,56400	-,06100	25	0
United States of America	0	@NA	,03600	1,22100	,02300	,62300	,07300	,68700	,82100	,32700	,12900	,06300	25	0
United States of America	0	@NA	,28900	2,08400	,20500	,17800	,50900	2,46700	1,74900	,54900	,39400	1,60900	25	0
United States of America	0	@NA	,09600	2,01100	,14100	,16500	,15400	,90400	1,12600	,25000	,28100	,20700	25	0
United States of America	0	@NA	,05000	2,13000	,18100	,58700	,08300	,79800	1,28800	,28300	,34100	,11700	25	0
United States of America	0	@NA	,10500	1,51700	,09100	-1,69300	,12800	,34100	,75700	,48700	,26600	,32400	25	0
United States of America	0	@NA	-,00300	,96600	-,00400	-1,22200	,08100	,29800	,92800	,59700	,11800	,02800	25	0
United States of America	0	@NA	,05200	1,63700	,20000	-,34400	,13900	,51600	1,11700	,82800	,51400	-,15400	25	0
United States of America	0	@NA	,04400	1,35200	,05100	-1,31200	,09100	,42100	1,04000	,29100	,19500	,10100	25	0
United States of America	0	@NA	,07500	1,33400	,09500	,70800	,14500	1,36100	1,15700	,37000	,37900	,25100	25	0
United States of America	0	@NA	,02700	2,28200	,24200	,22200	,05000	1,00800	1,16800	,21800	,43100	,05100	25	0
United States of America	0	@NA	,13500	2,85200	,53900	,44100	,22600	2,34100	,63500	,00000	,82900	,20100	25	0
United States of America	0	@NA	,00300	1,63200	,27900	,00200	,01500	1,43600	,26400	,33000	,71900	,00500	25	0
United States of America	0	@NA	,02300	1,64700	,25900	,25300	,08100	2,21800	,42000	,25900	,65900	,06500	25	0
United States of America	0	@NA	,01000	2,62300	,29600	,44300	-,01100	2,04900	1,19500	,20100	,47900	,01900	30	0
United States of America	0	@NA	,05200	3,71600	,55600	,37000	,09000	1,58900	,59000	,33600	,76100	,11400	30	0
United States of America	0	@NA	,05200	4,12600	,40200	,45400	,08700	,91500	1,72400	,16900	,53100	,07500	35	0
Canada	10	2011-05-01	-,01000	1,19300	,03600	-,11000	,06200	,40100	,69900	,47600	,22400	-,04400	35	0
United States of America	0	@NA	,06400	1,49100	,07400	,13600	,11900	,50400	1,16500	,46800	,22400	,24200	35	0
United States of America	0	@NA	,05100	3,34600	,20300	,18000	,10500	,79700	1,75400	,42100	,29000	,12700	35	0
United States of America	0	@NA	,02200	1,31300	,02800	,37800	,10600	,81300	,67100	,30200	,11600	,03800	35	0
United States of America	0	@NA	,04200	4,25400	,35700	,39100	,07000	,50000	3,84000	,11100	,46700	,05300	35	0
United States of America	0	@NA	,00800		,60700	-,05200	,02200	,48900		,11500	,66800	,01000	35	0
Canada	0	@NA	-,30200	3,39400	,55600	-1,90900	-,39600	,49800	3,02500	,00000	,78800	3,04900	35	0
United States of America	0	@NA	,04200	4,25400	,35700	,39100	,07000	,50000	3,84000	,11100	,46700	,05300	35	0
United States of America	0	@NA	,01300	1,10600	,02200	,00200	,06400	,90400	,89300	,25300	,23200	,02600	45	0
Canada	0	@NA	,11400	,53700	-,26900	,19600	,11300	1,09700	,37300	,05500	,31200	,35800	45	0
United States of America	0	@NA	,05100	2,18500	,44400	,33400	,07800	1,72100	,82900	,05600	,81800	,08800	45	0
United States of America	0	@NA	,09300	2,52700	,39400	,23000	,12300	,72300	1,79300	,07600	,65300	,13700	45	0
United States of America	0	@NA	,12000	7,93700	,70100	-,37800	,09600	,59600	6,10900	,13400	,80300	,16200	45	0
United States of America	0	@NA	,05400	1,60900	,10600	,23700	,10100	,81400	1,31700	,29300	,28100	,14600	50	0
United States of America	2	2012-10-01	,00400	3,00600	,15300	-,02100	-,02200	,28500	1,59900	,31200	,23000	,00700	55	1
Bermuda	2	Apr12	,18400	2,02400	,10000	,39500	,20100	,58700	1,82200	,36800	,19800	,32100	20	1
United States of America	2	Jan10	-,12800	1,46700	,03200	,04400	-,18600	,40300	1,01200	,40100	,09900	-,26400	10	1
United States of America	2	Aug11	-,06500	2,21700	,13100	-,12000	-,01800	,02700	2,07800	,71200	,23800	-,36200	10	1
United States of America	2	Dec02	-,00400	1,27300	,05400	-,33000	,00600	,91200	1,14100	,21700	,25100	-,00500	10	1
United States of America	2	Aug10	,00100	3,31700	,15200	,02900	,06500	,58300	2,19700	,51500	,21800	,00200	10	1
United States of America	2	2005-02-01	-,04900	,23800	-,55800	,15700	,01200	,62300	,10600	,65000	,17500	-,36100	15	1
United States of America	2	Aug09	,08200	1,62400	,11000	-,05500	,01500	1,58600	,78500	,42700	,28700	,31700	15	1
United States of America	2	2005-07-01	,01300	1,10400	,04300	-1,65900	,11600	1,64500	,53600	,48500	,46100	-,14900	15	1
United States of America	2	2009-11-01	-,15800	1,39800	,15900	,21900	-,22500	1,48400	,45900	,09000	,55800	-,40100	15	1
United States of America	2	Dec13	,05300	1,07800	,05400	-1,07400	,08300	2,59500	,58800	,34300	,74000	-,98000	20	1
United States of America	2	Jan10	,07700	1,75000	,18300	,31500	,14700	2,44200	1,24200	,26900	,42600	,17800	20	1
United States of America	2	2002-10-01	,60600	1,31800	,06400	-,18100	,06800	,92900	,80800	,65800	,26600	-15,03000	20	1
Canada	2	2001-11-01	-,07700	,72500	-,22300	-,00700	-,10400	4,19900	,50200	,12500	,58600	-1,24900	20	1
United States of America	2	2009-10-01	-,02000	,94700	-,01800	,01700	-,01100	1,12300	,82500	,45900	,32600	-,09700	20	1
United States of America	2	2011-03-01	,02700	1,74400	,15800	,09200	,07200	1,08000	1,07300	,56200	,37100	,12900	20	1
United States of America	2	Dec07	,02200	2,42100	,26300	-,11700	,03800	,85200	1,61400	,38700	,44800	,12600	25	1
United States of America	2	Dec11	-,22000			,15600	-,02100	,98200		,60500		-,98200	25	1
United States of America	2	2010-02-01	,03700	1,84700	,16900	,67300	,06900	,70400	,60700	,23600	,36800	,10700	25	1
United States of America	2	Jan11	,08500	2,83000	,46600	1,71700	,07900	1,23000	1,47100	,01400	,72100	,11700	25	1
United States of America	2	2010-03-01	,06400	1,29500	,10300	-,03700	,06000	2,09300	,59600	,42100	,45300	,26400	25	1
United States of America	2	2011-11-01	-,07400	1,77800	,14300	-,11000	-,06800	,78800	,56800	,27500	,32800	-,30100	25	1
United States of America	2	Aug11	,00700	2,10500	,42800	,11600	,04300	2,19600	,75500	,18700	,81600	,01300	25	1
United States of America	2	2004-03-01	-,09200	2,73200	,27600	-,04900	,05600	1,11200	1,32900	,83600	,43600	5,40200	25	1
United States of America	2	2005-05-01	-,06000	1,01200	,00500	,09700	,04300	1,46000	,28000	,43000	,36800	-,27200	25	1
United States of America	2	Apr11	-,12500	,09700		-,47200	,00300	,67400	,08500	1,14400	,13800	,29900	25	1
United States of America	2	2013-03-01	-,03600	,87500	-,02100	-,33300	,00200	,36800	,47200	,37600	,14900	-,30700	25	1
United States of America	2	Aug11	,05400	,45700	-,08300	,25900	,13400	,46400	,32900	,38500	,07000	,13700	25	1
United States of America	2	Jan02	,00300	1,19700	,03000	-,06800	,02900	,23800	,20900	,20600	,18400	,01800	25	1
United States of America	2	2010-06-01	-,39900	2,07200	,04400	-,98400	,08400	,35500	1,91300	,90700	,08400	3,24400	25	1
United States of America	2	2011-06-01	-,07100	2,56400	,13000	-,68100	,03500	,28300	2,20800	1,04700	,21300	,37200	25	1
United States of America	2	2005-11-01	,27700	1,18000	,04500	-,07300	,05000	,66000	,80300	,00000	,29600	,54100	25	1
United States of America	2	Apr13	-,02600	,58200	-,11400	-1,00600	,05400	1,01800	,47700	,84200	,15900	,21500	25	1
United States of America	2	Jan10	1,33600	,96800	-,00800	-,20700	-,01000	,22100	,69700	,61000	,25000	11,40200	25	1
United States of America	2	2009-06-01	,01600	1,16500	,06200	-,01200	,04400	1,72700	,49800	,10000	,43600	,03100	25	1
United States of America	2	2010-11-01	,03500	2,29200	,44400	-,14500	,07100	2,87100	1,16300	,18100	,78700	,07500	25	1
United States of America	2	2000-09-01	-,02300	1,67900	,19000	,12000	,01100	1,99000	,11900	,43700	,46900	-,06700	25	1
United States of America	2	2011-10-01	-,39900	,68400	-,11300	-,30000	,06100	1,44800	,27400	,83800	,24300	2,59700	25	1
United States of America	2	2013-06-01	-,02700	1,99100	,11900	,04700	,03800	,21000	1,47100	,38200	,23900	-,05900	30	1
United States of America	2	2009-03-01	-,10200	,53700	-,31600	-,11700	-,05900	2,44200	,36800	,39500	,36700	,52900	30	1
United States of America	2	2000-05-01	-,84000	,66800	-,17400	-2,66400	-,60100	,65700	,33500	,23200	,35000	-752,40000	35	1
United States of America	2	2011-07-01	-,00300	1,79500	,14600	-,51700	,04900	1,50800	1,70100	,40500	,33100	-,00900	35	1
United States of America	2	2012-06-01	-,03200	,64400	-,07200	-1,15700	,04900	1,11300	,53700	,55700	,13000	-,13400	35	1
United States of America	2	2002-06-01	-,02800	2,48100	,27200	-1,99300	,03400	1,52100	1,99700	,04800	,45500	,02300	35	1
Canada	2	2009-05-01		1,09000	,06900			,92700	,99300	,05400	,83100		35	1
United States of America	2	Aug13		,49000	-,43800			,01800	,39000	,35000	,42100		35	1
United States of America	2	2010-06-01	-,39600	7,22200	,67800	-2,48500	-,39500	,18800		1,01200	,78700	1,54300	35	1
Canada	2	Aug03	,01200	1,92500	,28700	-,12300	,03500	,79700	,93300	,14700	,59700	,01900	35	1
United States of America	2	2013-09-01	-,80600	,53100	-,22600	-,70300	-,29800	,42500	,38000	,82900	,25600	2,07800	35	1
United States of America	2	Aug06	-1,61400	2,46700	,52900	-7,49500	-1,56200	,71900	2,24700	1,59600	,88900	1,62700	45	1
Canada	2	2006-05-01	-2,00000	1,80100	,44500	-76,21000	-1,76400	,17500	1,80100	,00000	1,00000	-4,49800	45	1
United States of America	2	2006-10-01	-,38500	,82400	-,14600	-4,91500	-,25500	1,36500	,48400	,27200	,68700	,44200	45	1
United States of America	2	2006-10-01	-,03400	3,34300	,36300	-,33900	,01300	,55400	2,18400	1,09200	,51700	,12100	45	1
United States of America	2	2011-05-01	-,55000	2,76100	,53100	-2,57600	-,24800	,71700	1,60500	,13500	,83200	-1,02600	45	1
United States of America	2	2002-02-01	,19900	1,08000	,01100	-,08900	-,16100	,49600	,94700	,36000	,15000	,51200	50	1
United States of America	2	2004-11-01	,02400	,97200	-,00600	,06800	,04900	1,06500	,49200	,25100	,20200	,10200	55	1
Canada	0	@NA	,04000	,92100	-,01300	-,20600	,06900	,94400	,73200	,41800	,15600	,12100	15	0
Canada	0	@NA	,03200	1,05500	,00800	,18800	,04900	,55100	,77800	,24500	,15500	,06700	20	0
Canada	2	2010-10-01	-,08000	1,16600	,05900	-,37800	-,13600	1,31600	,51500	,15800	,41300	-,15100	15	1
United States of America	0	@NA	,05400	1,40800	,11800	,30000	,10200	,82100	,73300	,31500	,40700	,16400	10	0
United States of America	2	2005-03-01	,09200	3,67900	,20500	,21100	,09400	,37600	3,51000	,23500	,28200	,16100	10	1
United States of America	0	@NA	,07400	1,57500	,07700	,16400	,09300	,64500	1,13000	,33300	,21100	,18700	10	0
United States of America	0	@NA	-,09200	1,17000	,06600	-,15400	,01200	1,89800	,85300	,22700	,45700	-,27800	15	0
United States of America	2	Dec13	-,01300	1,09000	,01100	-,03100	-,01200	,53400	,82800	,11900	,13800	-,05700	10	1
United States of America	2	2010-09-01	,07200	1,44900	,13900	-,02100	-,04300	1,65400	,93700	,19300	,44800	,15700	15	1
United States of America	0	@NA	,04700	1,57900	,24100	,29900	,07800	2,04300	1,42900	,05000	,65800	,10900	20	0
United States of America	0	@NA	,11300	2,72800	,36800	,11600	,10700	2,72300	,99500	,13400	,58100	,17600	20	0
United States of America	0	@NA	,05700	1,15700	,04300	,12600	,09700	,84600	,92100	,18700	,31600	,22200	20	0
United States of America	2	2002-03-01	,03200	1,52600	,20600	,09800	,05700	1,83700	1,29500	,00000	,59800	,07000	20	1
United States of America	2	2010-03-01	-,08700	2,03100	,13300	-,15500	-,00600	,87400	1,38000	,34600	,26100	-,25400	20	1
United States of America	2	2006-02-01	,00600	,95300	-,01500	-,13400	,04200	,58700	,81700	,38200	,30400	,14600	20	1
United States of America	0	@NA	-,03700	3,07000	,45400	-,00100	,02100	,93800	1,69400	,00200	,67400	-,04900	25	0
United States of America	20	2004-09-01	,12600	1,82300	,20900	,14200	,09800	1,02900	1,07000	,27000	,46300	,30100	25	0
United States of America	0	@NA	-,00300	3,02000	,38100	-,55500	,01900	1,32000	,86500	,43000	,57000	-,01000	25	0
United States of America	2	2010-10-01	,19700	1,46700	,16500	,03100	,04900	1,43400	1,22100	,10800	,51900	,81400	25	1
United States of America	2	Aug07	-,20800	,73700	-,10900	-,31300	,03100	1,24100	,46800	,59800	,30400	4,41500	25	1
United States of America	2	2009-06-01	-,08800	,94600	-,03200	-,79900	,08900	2,18100	,56800	,41500	,56900	,12700	25	1
United States of America	2	2010-07-01	-,08500	1,20900	,01600	-,10500	,03400	,44300	1,01800	,73700	,09200	-,83400	25	1
United States of America	2	2013-06-01	-,55900	,92600	-,02700	-,12500	,03400	1,19500	,32600	,46500	,34500	-1,76700	25	1
United States of America	0	@NA	-,02900	1,89200	,10500	-,10000	,02200	,43000	1,40400	,67100	,22200	-,17200	25	0
United States of America	0	@NA	,02700	3,96300	,44600	-,16800	,04500	1,09200	3,14600	,05100	,59600	,03700	25	0
United States of America	0	@NA	,01800	3,15700	,38700	,06900	,07500	1,47900	1,32500	,39100	,56700	,04600	30	0
United States of America	0	@NA	,03700	2,82600	,20600	,31900	,07600	,70700	1,33100	,14900	,31900	,06700	35	0
United States of America	2	Aug09	-,04800	1,81000	,13900	-,07400	,06800	,66300	,87100	,45000	,31000	-,17900	30	1
United States of America	2	1995-02-01	-,23800	1,26100	,07300	-2,25500	-,16300	,74400	,70200	,18600	,35200	-,37500	35	1
United States of America	0	@NA	,07700	3,10600	,23900	,36200	,09300	,77900	1,85200	,22100	,35300	,12200	45	0
United States of America	0	@NA	,03700	4,18000	,52400	,27000	,06500	,84000	2,93800	,00000	,68800	,05200	45	0
United States of America	0	@NA	,21000	4,77600	,54000	-,75700	,31300	1,24300	2,58800	,00000	,68200	,24900	45	0
United States of America	0	@NA	-,02200	1,01800	,00300	-,02700	,07900	,43100	,77200	,51100	,20200	-,20000	55	0
United States of America	0	@NA	,01200	2,14900	,09100	-,46800	,04500	,33100	1,45200	,65000	,17100	,05000	55	0
United States of America	2	2009-05-01	,00900	2,28400	,48300	,07600	,03100	1,99900	1,38900	,27800	,85900	,02600	45	1
United States of America	2	2011-09-01	,00000	1,94800	,36500	-,92700	,07800	1,10600	1,57300	,21700	,75000	-,00100	45	1
United States of America	2	Dec09	,03000		,89200	-1,97500	-,22300	,07400		,01500	,93400	,03100	45	1
United States of America	2	2012-10-01	-,02300	1,43400	,06800	-,32500	,01600	,23200	,45300	,47700	,22400	-,08600	55	1
United States of America	2	2012-09-01	-,24700	,10800	-,32700	-,52600	-,20900	,00100	,09100	,45000	,04000	-7,24500	55	1
United States of America	0	@NA	-,15500	2,93100	,40400	1,56300	-,18000	2,61400	2,10900	,00000	,61300	-,23000	25	0
United States of America	2	Aug13	,09000			,20600	,15400	1,03600		,37600		,22500	25	1
United States of America	2	2010-06-01	-,30600	3,82500	,51100	-1,49900	-,28400	,65200	2,71700	,59100	,69200	-1,47600	45	1
United States of America	2	Jan04	-1,03600	2,85100	,55600	-2,94600	-,95800	,55200	2,46400	,12800	,85600	,36000	45	1
United States of America	20	2005-03-01	,01900	1,21300	,08000	,00400	,01800	,74900	1,03900	,11000	,45900	,04300	45	0
United States of America	0	@NA	-,00500	4,75400	,52800	-1,56000	,01100	,92700	3,21000	,04000	,66900	-,00700	45	0
Canada	0	@NA	,02100	2,28100	,27800	,25600	,03600	1,12600	1,60600	,31000	,49500	,04700	15	0
Canada	0	@NA	,07100	2,16900	,33900	-,18500	,09800	1,01900	1,22700	,00200	,63000	,10300	20	0
Canada	2	2006-03-01	,02200	2,29300	,29200	-,13400	,08300	1,29700	,83400	,11400	,51900	,13900	15	1
Canada	2	2009-07-01	-,52900	,59000	-,25700	-,43400	,03400	1,36600	,43100	,73300	,37000	3,40900	20	1
Canada	0	@NA	,03100	2,15800	,21400	,11300	,07300	1,43700	1,31200	,38600	,39900	,07800	30	0
Canada	2	Aug10	-,97000	,85300	-,07100	-10,97900	-,74000	1,46100	,32900	,39000	,41200	21,96900	30	1
