# Supplementary material for: A Global Model for Bankruptcy Prediction
Source: PLoS One. 2016 Nov 23;11(11):e0166693. doi: 10.1371/journal.pone.0166693 (PMC5120822; doi:10.1371/journal.pone.0166693)
Supplement: S14 File — Source Information. (TXT) [file pone.0166693.s014.txt]

******************************************
A Global Model for Bankruptcy Prediction
******************************************


Interested readers and researchers can obtain the data used in this ZIP file.

The file contain the data of each region (plus the global samples) used in this work according 
to prior year to bankruptcy.

A data sheet explicates how were built the ratios used is included as well.


The data was provided under license from Standard & Poor´s COMPUSTAT.


Data upload by authors: David Alaminos, Agustín del Castillo, Manuel Ángel Fernández

Universidad de Málaga, Spain


For any suggestion or doubt, please contact to: alaminos@uma.es
